# Supplementary material for: Metagenome-Assembled Genomes of Pig Fecal Samples in Nine European Countries: Insights into Antibiotic Resistance Genes and Viruses
Source: Microorganisms. 2024 Nov 24;12(12):2409. doi: 10.3390/microorganisms12122409 (PMC11676251; doi:10.3390/microorganisms12122409)
Supplement: Supplementary file 1 [file microorganisms-12-02409-s001.zip › Supplementary Table 1 ncbi_message.xlsx]

## Sheet: Sheet1
Genome ID	Genome Name	Other Names	NCBI Taxon ID	Taxon Lineage IDs	Taxon Lineage Names	Superkingdom	Kingdom	Phylum	Class	Order	Family	Genus	Species	Genome Status	Strain	Serovar	Biovar	Pathovar	MLST	Segment	Subtype	H_type	N_type	H1 Clade Global	H1 Clade US	H5 Clade	pH1N1-like	Lineage	Clade	Subclade	Other Typing	Culture Collection	Type Strain	Reference	Completion Date	Publication	Authors	BioProject Accession	BioSample Accession	Assembly Accession	SRA Accession	GenBank Accessions	Sequencing Center	Sequencing Status	Sequencing Platform	Sequencing Depth	Assembly Method	Chromosome	Plasmids
100886	Catenibacterium mitsuokai strain 2789STDY5608825		100886	131567;2;1783272;1239;526524;526525;2810280;135858;100886	cellular organisms;Bacteria;Terrabacteria group;Bacillota;Erysipelotrichia;Erysipelotrichales;Coprobacillaceae;Catenibacterium;Catenibacterium mitsuokai	Bacteria		Bacillota	Erysipelotrichia	Erysipelotrichales	Coprobacillaceae	Catenibacterium	Catenibacterium mitsuokai	WGS	2789STDY5608825																				2016-05-19T00:00:00Z			PRJEB10915	SAMEA3545234	GCA_001405495.1		CYZB00000000	SC	WGS
100886	Catenibacterium mitsuokai CM85Y_71		100886	131567;2;1783272;1239;526524;526525;2810280;135858;100886	cellular organisms;Bacteria;Terrabacteria group;Bacillota;Erysipelotrichia;Erysipelotrichales;Coprobacillaceae;Catenibacterium;Catenibacterium mitsuokai	Bacteria		Bacillota	Erysipelotrichia	Erysipelotrichales	Coprobacillaceae	Catenibacterium	Catenibacterium mitsuokai	WGS	CM85Y_71																				2024-01-31T00:00:00Z			PRJNA939950	SAMN37976399	GCA_036317785.1		JAWQCP000000000			Illumina NovaSeq	376x	SPAdes v. 3.13.0
100886	Catenibacterium mitsuokai P046-13		100886	131567;2;1783272;1239;526524;526525;2810280;135858;100886	cellular organisms;Bacteria;Terrabacteria group;Bacillota;Erysipelotrichia;Erysipelotrichales;Coprobacillaceae;Catenibacterium;Catenibacterium mitsuokai	Bacteria		Bacillota	Erysipelotrichia	Erysipelotrichales	Coprobacillaceae	Catenibacterium	Catenibacterium mitsuokai	WGS	P046-13																				2024-03-19T00:00:00Z	38366600		PRJNA947377	SAMN37828775			JAXWGX000000000			Illumina NovaSeq	8x	metaWRAP v. 1
100886	Catenibacterium mitsuokai SUG566		100886	131567;2;1783272;1239;526524;526525;2810280;135858;100886	cellular organisms;Bacteria;Terrabacteria group;Bacillota;Erysipelotrichia;Erysipelotrichales;Coprobacillaceae;Catenibacterium;Catenibacterium mitsuokai	Bacteria		Bacillota	Erysipelotrichia	Erysipelotrichales	Coprobacillaceae	Catenibacterium	Catenibacterium mitsuokai	WGS	SUG566																				2022-03-31T00:00:00Z			PRJNA629856	SAMN26525790	GCA_022771525.1		JALFCX000000000		WGS	Illumina NovaSeq	113.2x	MEGAHIT v. v. 1.29.0
100886	Catenibacterium mitsuokai SUG1600		100886	131567;2;1783272;1239;526524;526525;2810280;135858;100886	cellular organisms;Bacteria;Terrabacteria group;Bacillota;Erysipelotrichia;Erysipelotrichales;Coprobacillaceae;Catenibacterium;Catenibacterium mitsuokai	Bacteria		Bacillota	Erysipelotrichia	Erysipelotrichales	Coprobacillaceae	Catenibacterium	Catenibacterium mitsuokai	WGS	SUG1600																				2023-02-18T00:00:00Z			PRJNA857725	SAMN32799214	GCA_029225825.1		JAQXXA000000000			Illumina NovaSeq	262.95056x	Megahit v. 1.2.9
100886	Catenibacterium mitsuokai SUG2297		100886	131567;2;1783272;1239;526524;526525;2810280;135858;100886	cellular organisms;Bacteria;Terrabacteria group;Bacillota;Erysipelotrichia;Erysipelotrichales;Coprobacillaceae;Catenibacterium;Catenibacterium mitsuokai	Bacteria		Bacillota	Erysipelotrichia	Erysipelotrichales	Coprobacillaceae	Catenibacterium	Catenibacterium mitsuokai	WGS	SUG2297																				2023-12-05T00:00:00Z			PRJNA779404	SAMN37948944	GCA_034099445.1		JAXENF000000000			Illumina NovaSeq	87.14812x	MEGAHIT v. 1.2.9
28038.3	Latilactobacillus curvatus KG 12-1		28038	131567;2;1783272;1239;91061;186826;33958;2767885;28038	cellular organisms;Bacteria;Terrabacteria group;Bacillota;Bacilli;Lactobacillales;Lactobacillaceae;Latilactobacillus;Latilactobacillus curvatus	Bacteria		Bacillota	Bacilli	Lactobacillales	Lactobacillaceae	Latilactobacillus	Latilactobacillus curvatus	WGS	KG 12-1																				2023-08-29T00:00:00Z			PRJNA991968	SAMN36329513	GCA_030939505.1		JAUJFQ000000000			Illumina HiSeq	99.796x	SPAdes v. 3.15.4
28038.2	Latilactobacillus curvatus CACC879		28038	131567;2;1783272;1239;91061;186826;33958;2767885;28038	cellular organisms;Bacteria;Terrabacteria group;Bacillota;Bacilli;Lactobacillales;Lactobacillaceae;Latilactobacillus;Latilactobacillus curvatus	Bacteria		Bacillota	Bacilli	Lactobacillales	Lactobacillaceae	Latilactobacillus	Latilactobacillus curvatus	Complete	CACC879																				2023-02-15T00:00:00Z			PRJNA932593	SAMN33197937	GCA_028622855.1		CP117683,CP117684,CP117685,CP117686			PacBio Sequel	500.49x	SMRTLink v. 10.1.0		3
28038.1	Lactobacillus curvatus strain VRA_2sq_n		28038	131567;2;1783272;1239;91061;186826;33958;2767885;28038	cellular organisms;Bacteria;Terrabacteria group;Bacillota;Bacilli;Lactobacillales;Lactobacillaceae;Latilactobacillus;Latilactobacillus curvatus	Bacteria		Bacillota	Bacilli	Lactobacillales	Lactobacillaceae	Latilactobacillus	Latilactobacillus curvatus	WGS	VRA_2sq_n																				2019-11-20T00:00:00Z			PRJNA588983	SAMN13262481	GCA_009683145.1		WKKT00000000	Kazan Federal University	WGS	Illumina MiSeq	0.97x	Spades v. 3.9.1--0		5
149539	Salmonella enterica subsp. enterica serovar Enteritidis strain 6174		149539	131567;2;1224;1236;91347;543;590;28901;59201;149539	cellular organisms;Bacteria;Pseudomonadota;Gammaproteobacteria;Enterobacterales;Enterobacteriaceae;Salmonella;Salmonella enterica;Salmonella enterica subsp. enterica;Salmonella enterica subsp. enterica serovar Enteritidis	Bacteria		Pseudomonadota	Gammaproteobacteria	Enterobacterales	Enterobacteriaceae	Salmonella	Salmonella enterica	WGS	6174	Enteritidis			MLST.Salmonella_enterica.11																2020-10-27T00:00:00Z			PRJNA626643	SAMN14646582	GCA_015024595.1		JABBKB000000000	Wroclaw University of Environmental and Life Sciences	WGS	Illumina	100x	SPAdes v. 3.13
28901.1	Salmonella enterica strain S15BD05371		28901	131567;2;1224;1236;91347;543;590;28901	cellular organisms;Bacteria;Pseudomonadota;Gammaproteobacteria;Enterobacterales;Enterobacteriaceae;Salmonella;Salmonella enterica	Bacteria		Pseudomonadota	Gammaproteobacteria	Enterobacterales	Enterobacteriaceae	Salmonella	Salmonella enterica	Complete	S15BD05371																				2020-09-30T00:00:00Z	32796589		PRJNA646605	SAMN15893629	GCA_014840085.1		CP061887,CP061888,CP061889	Sciensano	Complete	Oxford Nanopore MiniION	469x	Unicycler v. 0.4.8		3
28901.2	Salmonella enterica ST1023		28901	131567;2;1224;1236;91347;543;590;28901	cellular organisms;Bacteria;Pseudomonadota;Gammaproteobacteria;Enterobacterales;Enterobacteriaceae;Salmonella;Salmonella enterica	Bacteria		Pseudomonadota	Gammaproteobacteria	Enterobacterales	Enterobacteriaceae	Salmonella	Salmonella enterica	WGS	ST1023				MLST.Salmonella_enterica.19																2022-08-31T00:00:00Z	36014010		PRJNA854888	SAMN29470740	GCA_024813905.1		JANKYD000000000		WGS	IonTorrent; Oxford Nanopore MinION	100.0x	SPAdes v. 3.1.0		1
28901.3	Salmonella enterica LSP 64/15		28901	131567;2;1224;1236;91347;543;590;28901	cellular organisms;Bacteria;Pseudomonadota;Gammaproteobacteria;Enterobacterales;Enterobacteriaceae;Salmonella;Salmonella enterica	Bacteria		Pseudomonadota	Gammaproteobacteria	Enterobacterales	Enterobacteriaceae	Salmonella	Salmonella enterica	WGS	LSP 64/15				MLST.Salmonella_enterica.19																2024-04-29T00:00:00Z	38666990		PRJNA769683	SAMN22160943			JAJCUH000000000			Illumina	76x	Velvet v. 1.4.10
58097.9	Salmonella enterica subsp. enterica serovar Bovismorbificans strain 2020LSAL11867		58097	131567;2;1224;1236;91347;543;590;28901;59201;58097	cellular organisms;Bacteria;Pseudomonadota;Gammaproteobacteria;Enterobacterales;Enterobacteriaceae;Salmonella;Salmonella enterica;Salmonella enterica subsp. enterica;Salmonella enterica subsp. enterica serovar Bovismorbificans	Bacteria		Pseudomonadota	Gammaproteobacteria	Enterobacterales	Enterobacteriaceae	Salmonella	Salmonella enterica	Complete	2020LSAL11867	Bovismorbificans			MLST.Salmonella_enterica.142																2021-05-11T00:00:00Z			PRJNA722181	SAMN18747132	GCA_018340585.1		CP073715,CP073716,CP073717	French Agency for Food, Environmental and Occupational Health & Safety	Complete	Illumina NovaSeq; MinION	100.0x	Unicycler v. MARCH-2021		2
119913	Salmonella enterica subsp. enterica serovar Choleraesuis CICC 21501		119912	131567;2;1224;1236;91347;543;590;28901;59201;119912	cellular organisms;Bacteria;Pseudomonadota;Gammaproteobacteria;Enterobacterales;Enterobacteriaceae;Salmonella;Salmonella enterica;Salmonella enterica subsp. enterica;Salmonella enterica subsp. enterica serovar Choleraesuis	Bacteria		Pseudomonadota	Gammaproteobacteria	Enterobacterales	Enterobacteriaceae	Salmonella	Salmonella enterica	Deprecated	CICC 21501	Choleraesuis			MLST.Salmonella_enterica.11																2021-09-14T00:00:00Z	34399476		PRJNA759348	SAMN21166617			JAIPUC000000000		WGS	Illumina HiSeq	286x	SPAdes v. 3.13
28144.3	Salmonella enterica subsp. enterica serovar Derby strain ER1175		28144	131567;2;1224;1236;91347;543;590;28901;59201;28144	cellular organisms;Bacteria;Pseudomonadota;Gammaproteobacteria;Enterobacterales;Enterobacteriaceae;Salmonella;Salmonella enterica;Salmonella enterica subsp. enterica;Salmonella enterica subsp. enterica serovar Derby	Bacteria		Pseudomonadota	Gammaproteobacteria	Enterobacterales	Enterobacteriaceae	Salmonella	Salmonella enterica	WGS	ER1175	Derby			MLST.Salmonella_enterica.40																2021-07-24T00:00:00Z			PRJEB34865	SAMEA6098272	GCA_902509465.1		LR735282,CABWXX010000001,CABWXX010000002,CABWXX010000003,CABWXX010000004,CABWXX010000005,CABWXX010000006	Istituto Zooprofilattico Sperimentale della Lombardia e del Emilia Romagna (IZSLER)	WGS
28901.2	Salmonella enterica PIW95_S14_0299		28901	131567;2;1224;1236;91347;543;590;28901	cellular organisms;Bacteria;Pseudomonadota;Gammaproteobacteria;Enterobacterales;Enterobacteriaceae;Salmonella;Salmonella enterica	Bacteria		Pseudomonadota	Gammaproteobacteria	Enterobacterales	Enterobacteriaceae	Salmonella	Salmonella enterica	Complete	PIW95_S14_0299				MLST.Salmonella_enterica.34																2023-02-08T00:00:00Z			PRJNA928386	SAMN32929940	GCA_028551175.1		CP117033,CP117036,CP117035,CP117034,CP117037			Complete Genomics	300x	Unicycler v. v0.4.8		4
29472.5	Salmonella enterica subsp. enterica serovar Panama strain BCW_2756		29472	131567;2;1224;1236;91347;543;590;28901;59201;29472	cellular organisms;Bacteria;Pseudomonadota;Gammaproteobacteria;Enterobacterales;Enterobacteriaceae;Salmonella;Salmonella enterica;Salmonella enterica subsp. enterica;Salmonella enterica subsp. enterica serovar Panama	Bacteria		Pseudomonadota	Gammaproteobacteria	Enterobacterales	Enterobacteriaceae	Salmonella	Salmonella enterica	WGS	BCW_2756																				2017-03-22T00:00:00Z			PRJNA203445	SAMN02368633	GCA_002065275.1		MYAI00000000		WGS
90371.5	Salmonella enterica subsp. enterica serovar Typhimurium strain 5727		90371	131567;2;1224;1236;91347;543;590;28901;59201;90371	cellular organisms;Bacteria;Pseudomonadota;Gammaproteobacteria;Enterobacterales;Enterobacteriaceae;Salmonella;Salmonella enterica;Salmonella enterica subsp. enterica;Salmonella enterica subsp. enterica serovar Typhimurium	Bacteria		Pseudomonadota	Gammaproteobacteria	Enterobacterales	Enterobacteriaceae	Salmonella	Salmonella enterica	WGS	5727	Typhimurium			MLST.Salmonella_enterica.34																2020-10-27T00:00:00Z			PRJNA626643	SAMN14646566	GCA_015024885.1		JABBKP000000000	Wroclaw University of Environmental and Life Sciences	WGS	Illumina	100x	SPAdes v. 3.13
192955	Salmonella enterica subsp. enterica serovar Kentucky strain Emirats 06		192955	131567;2;1224;1236;91347;543;590;28901;59201;192955	cellular organisms;Bacteria;Pseudomonadota;Gammaproteobacteria;Enterobacterales;Enterobacteriaceae;Salmonella;Salmonella enterica;Salmonella enterica subsp. enterica;Salmonella enterica subsp. enterica serovar Kentucky	Bacteria		Pseudomonadota	Gammaproteobacteria	Enterobacterales	Enterobacteriaceae	Salmonella	Salmonella enterica	WGS	Emirats 06	Kentucky			198																	31107206			SAMN08784210		SRR6898494			WGS
595.43	Salmonella enterica subsp. enterica serovar Infantis strain LPM-ST01		595	131567;2;1224;1236;91347;543;590;28901;59201;595	cellular organisms;Bacteria;Pseudomonadota;Gammaproteobacteria;Enterobacterales;Enterobacteriaceae;Salmonella;Salmonella enterica;Salmonella enterica subsp. enterica;Salmonella enterica subsp. enterica serovar Infantis	Bacteria		Pseudomonadota	Gammaproteobacteria	Enterobacterales	Enterobacteriaceae	Salmonella	Salmonella enterica	WGS	LPM-ST01	Infantis			MLST.Salmonella_enterica.1610																2015-11-12T00:00:00Z			PRJNA301437	SAMN04246331	GCF_001442695.1		LMZA00000000	Universidade Federal de Minas Gerais	WGS	IonTorrent	79.0x	SPAdes v. 3.5
90371.3	Salmonella enterica subsp. enterica serovar Typhimurium strain 5129/18		90371	131567;2;1224;1236;91347;543;590;28901;59201;90371	cellular organisms;Bacteria;Pseudomonadota;Gammaproteobacteria;Enterobacterales;Enterobacteriaceae;Salmonella;Salmonella enterica;Salmonella enterica subsp. enterica;Salmonella enterica subsp. enterica serovar Typhimurium	Bacteria		Pseudomonadota	Gammaproteobacteria	Enterobacterales	Enterobacteriaceae	Salmonella	Salmonella enterica	WGS	5129/18	Typhimurium			MLST.Salmonella_enterica.34																2018-06-05T00:00:00Z			PRJNA472886	SAMN09246472	GCA_003186365.1		QIBD00000000	Istituto Zooprofilattico Sperimentale del Piemonte Liguria e Valle d'Aosta	WGS	Illumina	1x	Galaxy v. 0.4.1.1
90371.6	Salmonella enterica subsp. enterica serovar Typhimurium SE2		90371	131567;2;1224;1236;91347;543;590;28901;59201;90371	cellular organisms;Bacteria;Pseudomonadota;Gammaproteobacteria;Enterobacterales;Enterobacteriaceae;Salmonella;Salmonella enterica;Salmonella enterica subsp. enterica;Salmonella enterica subsp. enterica serovar Typhimurium	Bacteria		Pseudomonadota	Gammaproteobacteria	Enterobacterales	Enterobacteriaceae	Salmonella	Salmonella enterica	WGS	SE2	Typhimurium			MLST.Salmonella_enterica.19																2023-09-15T00:00:00Z			PRJNA896238	SAMN31538383	GCA_031570535.1		JAPDVP000000000			Illumina HiSeq	55.26x	SPAdes v. 3.9
98360.4	Salmonella enterica subsp. enterica serovar Dublin PIW21		98360	131567;2;1224;1236;91347;543;590;28901;59201;98360	cellular organisms;Bacteria;Pseudomonadota;Gammaproteobacteria;Enterobacterales;Enterobacteriaceae;Salmonella;Salmonella enterica;Salmonella enterica subsp. enterica;Salmonella enterica subsp. enterica serovar Dublin	Bacteria		Pseudomonadota	Gammaproteobacteria	Enterobacterales	Enterobacteriaceae	Salmonella	Salmonella enterica	WGS	PIW21	Dublin			MLST.Salmonella_enterica.10																2022-08-14T00:00:00Z			PRJNA865912	SAMN30076194	GCA_024656205.1		JANKYS000000000		WGS	Illumina MiSeq	66x	SPAdes v. v3.9.0
197614	Streptococcus pasteurianus WUSP083		197614	131567;2;1783272;1239;91061;186826;1300;1301;197614	cellular organisms;Bacteria;Terrabacteria group;Bacillota;Bacilli;Lactobacillales;Streptococcaceae;Streptococcus;Streptococcus pasteurianus	Bacteria		Bacillota	Bacilli	Lactobacillales	Streptococcaceae	Streptococcus	Streptococcus pasteurianus	WGS	WUSP083																				2023-10-24T00:00:00Z			PRJNA1015613	SAMN37358790	GCA_033023115.1		JAWKGW000000000			Illumina NovaSeq	2x	SPAdes v. 3.13.0
197614	Streptococcus pasteurianus WUSP080		197614	131567;2;1783272;1239;91061;186826;1300;1301;197614	cellular organisms;Bacteria;Terrabacteria group;Bacillota;Bacilli;Lactobacillales;Streptococcaceae;Streptococcus;Streptococcus pasteurianus	Bacteria		Bacillota	Bacilli	Lactobacillales	Streptococcaceae	Streptococcus	Streptococcus pasteurianus	WGS	WUSP080																				2023-10-24T00:00:00Z			PRJNA1015613	SAMN37358788	GCA_033023235.1		JAWKGY000000000			Illumina NovaSeq	2x	SPAdes v. 3.13.0
197614	Streptococcus pasteurianus WUSP079		197614	131567;2;1783272;1239;91061;186826;1300;1301;197614	cellular organisms;Bacteria;Terrabacteria group;Bacillota;Bacilli;Lactobacillales;Streptococcaceae;Streptococcus;Streptococcus pasteurianus	Bacteria		Bacillota	Bacilli	Lactobacillales	Streptococcaceae	Streptococcus	Streptococcus pasteurianus	WGS	WUSP079																				2023-10-24T00:00:00Z			PRJNA1015613	SAMN37358787	GCA_033023335.1		JAWKGZ000000000			Illumina NovaSeq	2x	SPAdes v. 3.13.0
197614	Streptococcus pasteurianus WUSP084		197614	131567;2;1783272;1239;91061;186826;1300;1301;197614	cellular organisms;Bacteria;Terrabacteria group;Bacillota;Bacilli;Lactobacillales;Streptococcaceae;Streptococcus;Streptococcus pasteurianus	Bacteria		Bacillota	Bacilli	Lactobacillales	Streptococcaceae	Streptococcus	Streptococcus pasteurianus	WGS	WUSP084																				2023-10-24T00:00:00Z			PRJNA1015613	SAMN37358786	GCA_033023395.1		JAWKHA000000000			Illumina NovaSeq	2x	SPAdes v. 3.13.0
197614	Streptococcus pasteurianus WUSP069		197614	131567;2;1783272;1239;91061;186826;1300;1301;197614	cellular organisms;Bacteria;Terrabacteria group;Bacillota;Bacilli;Lactobacillales;Streptococcaceae;Streptococcus;Streptococcus pasteurianus	Bacteria		Bacillota	Bacilli	Lactobacillales	Streptococcaceae	Streptococcus	Streptococcus pasteurianus	WGS	WUSP069																				2023-10-24T00:00:00Z			PRJNA1015613	SAMN37358785	GCA_033023495.1		JAWKHB000000000			Illumina NovaSeq	2x	SPAdes v. 3.13.0
197614	Streptococcus pasteurianus WUSP088		197614	131567;2;1783272;1239;91061;186826;1300;1301;197614	cellular organisms;Bacteria;Terrabacteria group;Bacillota;Bacilli;Lactobacillales;Streptococcaceae;Streptococcus;Streptococcus pasteurianus	Bacteria		Bacillota	Bacilli	Lactobacillales	Streptococcaceae	Streptococcus	Streptococcus pasteurianus	WGS	WUSP088																				2023-10-24T00:00:00Z			PRJNA1015613	SAMN37358794	GCA_033023055.1		JAWKGS000000000			Illumina NovaSeq	2x	SPAdes v. 3.13.0
197614	Streptococcus pasteurianus WUSP087		197614	131567;2;1783272;1239;91061;186826;1300;1301;197614	cellular organisms;Bacteria;Terrabacteria group;Bacillota;Bacilli;Lactobacillales;Streptococcaceae;Streptococcus;Streptococcus pasteurianus	Bacteria		Bacillota	Bacilli	Lactobacillales	Streptococcaceae	Streptococcus	Streptococcus pasteurianus	WGS	WUSP087																				2023-10-24T00:00:00Z			PRJNA1015613	SAMN37358793	GCA_033023095.1		JAWKGT000000000			Illumina NovaSeq	2x	SPAdes v. 3.13.0
197614	Streptococcus pasteurianus WUSP086		197614	131567;2;1783272;1239;91061;186826;1300;1301;197614	cellular organisms;Bacteria;Terrabacteria group;Bacillota;Bacilli;Lactobacillales;Streptococcaceae;Streptococcus;Streptococcus pasteurianus	Bacteria		Bacillota	Bacilli	Lactobacillales	Streptococcaceae	Streptococcus	Streptococcus pasteurianus	WGS	WUSP086																				2023-10-24T00:00:00Z			PRJNA1015613	SAMN37358792	GCA_033023195.1		JAWKGU000000000			Illumina NovaSeq	2x	SPAdes v. 3.13.0
197614	Streptococcus pasteurianus WUSP085		197614	131567;2;1783272;1239;91061;186826;1300;1301;197614	cellular organisms;Bacteria;Terrabacteria group;Bacillota;Bacilli;Lactobacillales;Streptococcaceae;Streptococcus;Streptococcus pasteurianus	Bacteria		Bacillota	Bacilli	Lactobacillales	Streptococcaceae	Streptococcus	Streptococcus pasteurianus	WGS	WUSP085																				2023-10-24T00:00:00Z			PRJNA1015613	SAMN37358791	GCA_033023255.1		JAWKGV000000000			Illumina NovaSeq	2x	SPAdes v. 3.13.0
197614	Streptococcus pasteurianus WUSP082		197614	131567;2;1783272;1239;91061;186826;1300;1301;197614	cellular organisms;Bacteria;Terrabacteria group;Bacillota;Bacilli;Lactobacillales;Streptococcaceae;Streptococcus;Streptococcus pasteurianus	Bacteria		Bacillota	Bacilli	Lactobacillales	Streptococcaceae	Streptococcus	Streptococcus pasteurianus	Complete	WUSP082																				2023-10-29T00:00:00Z			PRJNA1015444	SAMN37357278	GCA_033100235.1		CP136943,CP136944			Illumina NovaSeq	2.0x	SPAdes v. 3.13.0		1
197615	Streptococcus pasteurianus strain AL101002		197614	131567;2;1783272;1239;91061;186826;1300;1301;197614	cellular organisms;Bacteria;Terrabacteria group;Bacillota;Bacilli;Lactobacillales;Streptococcaceae;Streptococcus;Streptococcus pasteurianus	Bacteria		Bacillota	Bacilli	Lactobacillales	Streptococcaceae	Streptococcus	Streptococcus pasteurianus	WGS	AL101002																				2016-09-27T00:00:00Z	27669217		PRJNA295460	SAMN04074746	GCF_001746975.1		LJPL00000000	Huazhong Agricultural University	WGS	Illumina HiSeq	200.0x	SPAdes v. 2.5.1
137592	Weissella cibaria 2227st1_B11_2227SCRN_220401		137591	131567;2;1783272;1239;91061;186826;33958;46255;137591	cellular organisms;Bacteria;Terrabacteria group;Bacillota;Bacilli;Lactobacillales;Lactobacillaceae;Weissella;Weissella cibaria	Bacteria		Bacillota	Bacilli	Lactobacillales	Lactobacillaceae	Weissella	Weissella cibaria	WGS	2227st1_B11_2227SCRN_220401																				2024-05-02T00:00:00Z			PRJNA1093465	SAMN41062964			JBCIZD000000000			Illumina	23.7x	SPAdes v. v3.14.1
137592	Weissella cibaria ATP210		137591	131567;2;1783272;1239;91061;186826;33958;46255;137591	cellular organisms;Bacteria;Terrabacteria group;Bacillota;Bacilli;Lactobacillales;Lactobacillaceae;Weissella;Weissella cibaria	Bacteria		Bacillota	Bacilli	Lactobacillales	Lactobacillaceae	Weissella	Weissella cibaria	WGS	ATP210																				2023-06-08T00:00:00Z			PRJNA957133	SAMN34247074	GCA_030247095.1		JARXZH000000000			Illumina	545x	UniCycler v. v0.4.8
137591	Weissella cibaria strain A23		137591	131567;2;1783272;1239;91061;186826;33958;46255;137591	cellular organisms;Bacteria;Terrabacteria group;Bacillota;Bacilli;Lactobacillales;Lactobacillaceae;Weissella;Weissella cibaria	Bacteria		Bacillota	Bacilli	Lactobacillales	Lactobacillaceae	Weissella	Weissella cibaria	WGS	A23																				2020-02-25T00:00:00Z			PRJNA517196	SAMN10822535	GCA_011009635.1		SDQR00000000	University of Surrey	WGS	Illumina MiSeq	20x	SPAdes v. 3.13.0
[truncated: 36 more columns]
