# Supplementary material for: Metagenome-Assembled Genomes of Pig Fecal Samples in Nine European Countries: Insights into Antibiotic Resistance Genes and Viruses
Source: Microorganisms. 2024 Nov 24;12(12):2409. doi: 10.3390/microorganisms12122409 (PMC11676251; doi:10.3390/microorganisms12122409)
Supplement: Supplementary file 1 [file microorganisms-12-02409-s001.zip › Supplementary Table 2 MAGs_message.xlsx]

## Sheet: Sheet1
MAG	Completeness	Contamination	GC	GCstd	GenomeSize	ambiguous	scaffolds Count	contigs Count	Longest scaffold	Longest contig	scaffolds N50	contig N50	Mean scaffolds length	Mean contig length	Coding density	predicted gene
1001-17-001_binning.1	71.9835	3.63636	0.348992	0.0193291	1670666	0	291	291	30602	30602	6545	6545	5741.12	5741.12	0.930371	1622
1001-17-001_binning.21	91.7031	2.331	0.481846	0.0135229	1241615	0	125	125	35805	35805	14459	14459	9932.92	9932.92	0.920723	1191
1001-17-001_binning.2	84.9312	1.20635	0.489033	0.0186202	1532182	0	224	224	28283	28283	8298	8298	6840.1	6840.1	0.950324	1479
1001-17-001_binning.28	96.2366	0.896057	0.425223	0.0111155	1792738	0	139	139	48734	48734	17446	17446	12897.4	12897.4	0.914507	1598
1001-17-001_binning.15	90.381	1.11111	0.47596	0.0153533	1881693	0	145	145	83833	83833	20005	20005	12977.2	12977.2	0.921564	1582
1001-17-001_binning.25	51.1064	0.671141	0.621969	0.0205517	875799	0	202	202	14989	14989	4277	4277	4335.64	4335.64	0.899848	1005
1001-17-001_binning.38	56.3793	0.344828	0.477664	0.0275578	1654709	0	300	300	33914	33914	6386	6386	5515.7	5515.7	0.898296	1508
1001-17-001_binning.30	60.5339	0.671141	0.525303	0.0220149	1081654	0	241	241	13585	13585	4649	4649	4488.19	4488.19	0.901031	1152
1001-17-001_binning.22	82.6852	0.966184	0.378114	0.0211358	1641958	0	203	203	47404	47404	10570	10570	8088.46	8088.46	0.941947	1647
1001-17-001_binning.31	83.3333	0.47619	0.556135	0.0174301	1783449	0	191	191	58611	58611	12490	12490	9337.43	9337.43	0.956816	1542
1001-17-001_binning.27	88.385	0.929368	0.508978	0.0192402	2135942	0	257	257	40506	40506	10755	10755	8311.06	8311.06	0.911827	1777
1001-17-001_binning.18	85.6428	1.2963	0.523797	0.0265272	1965155	0	264	264	31392	31392	9182	9182	7443.77	7443.77	0.891607	1605
1001-17-001_binning.46	75.8621	0	0.469597	0.0196658	2131185	0	150	150	53635	53635	20099	20099	14207.9	14207.9	0.907122	1716
1001-17-001_binning.34	90.3651	2.14286	0.52211	0.0210847	2547502	0	206	206	51413	51413	16692	16692	12366.5	12366.5	0.902375	2097
1001-17-001_binning.33	82.5059	0	0.452305	0.0209409	1292773	0	181	181	27966	27966	8555	8555	7142.39	7142.39	0.922503	1391
1001-17-001_binning.39	75.1984	0	0.471836	0.0185477	1268604	0	191	191	30175	30175	8064	8064	6641.91	6641.91	0.951872	1199
1001-17-001_binning.14	72.4505	0.546448	0.3887	0.0159493	1191858	0	218	218	19875	19875	6378	6378	5467.24	5467.24	0.890604	1308
1001-17-001_binning.51	64.5455	0	0.440712	0.0184248	1311748	0	252	252	17985	17985	5668	5668	5205.35	5205.35	0.930847	1322
1001-17-001_binning.50	60.3448	1.72414	0.456954	0.0240899	1742754	0	343	343	18978	18978	5476	5476	5080.92	5080.92	0.889046	1463
1001-17-001_binning.52	80.3448	0	0.543017	0.0300119	2636174	0	188	188	64529	64529	18625	18625	14022.2	14022.2	0.87171	2083
1001-17-001_binning.20	86.9326	1.11972	0.341327	0.0168277	1593508	0	195	195	74700	74700	10793	10793	8171.84	8171.84	0.89331	1724
1001-17-001_binning.3	89.7849	1.07527	0.364347	0.0310951	1743165	0	179	179	143468	143468	16003	16003	9738.35	9738.35	0.915573	1627
1001-17-001_binning.44	71.6071	0	0.569148	0.0207981	733024	0	166	166	12747	12747	4680	4680	4415.81	4415.81	0.903801	901
1001-17-001_binning.12	79.082	0.699301	0.400081	0.0225384	2014725	0	210	210	50661	50661	14415	14415	9593.93	9593.93	0.91235	1777
1001-17-001_binning.5	72.2675	0.195241	0.491771	0.0187451	1136927	0	219	219	15596	15596	5698	5698	5191.45	5191.45	0.911802	1209
1001-17-001_binning.42	71.8107	2.4789	0.451048	0.0190551	1320348	0	229	229	16163	16163	6897	6897	5765.71	5765.71	0.905264	1357
1001-17-001_binning.4	69.544	7.28213	0.465465	0.0240396	1940866	0	391	391	19019	19019	5697	5697	4963.85	4963.85	0.92917	1912
1001-17-001_binning.36	93.6604	1.35266	0.45119	0.0206024	1966868	0	209	209	50565	50565	11915	11915	9410.85	9410.85	0.909546	1870
1001-17-001_binning.60	77.5862	4.70219	0.498719	0.023856	2155759	0	218	218	44431	44431	14299	14299	9888.8	9888.8	0.868893	1733
1001-17-001_binning.66	69.9446	0.874126	0.496053	0.0282984	1054473	0	220	220	14968	14968	4984	4984	4793.06	4793.06	0.900927	1139
1001-17-001_binning.48	83.9343	0.0247831	0.48483	0.0214563	2244100	0	222	222	58787	58787	14856	14856	10108.6	10108.6	0.903203	1982
1001-17-001_binning.61	74.7434	0	0.531283	0.0159178	1744375	0	267	267	43986	43986	8042	8042	6533.24	6533.24	0.945602	1515
1001-17-001_binning.6	83.5849	0.691824	0.486573	0.0281761	2094850	0	289	289	59257	59257	8830	8830	7248.62	7248.62	0.892676	1736
1001-17-001_binning.68	92.0425	0.882353	0.370117	0.0152952	1992484	0	226	226	53859	53859	11675	11675	8816.3	8816.3	0.869524	1827
1001-17-001_binning.1	71.9835	3.63636	0.348992	0.0193291	1670666	0	291	291	30602	30602	6545	6545	5741.12	5741.12	0.930371	1622
1001-17-001_binning.21	91.7031	2.331	0.481846	0.0135229	1241615	0	125	125	35805	35805	14459	14459	9932.92	9932.92	0.920723	1191
1001-17-001_binning.2	84.9312	1.20635	0.489033	0.0186202	1532182	0	224	224	28283	28283	8298	8298	6840.1	6840.1	0.950324	1479
1001-17-001_binning.28	96.2366	0.896057	0.425223	0.0111155	1792738	0	139	139	48734	48734	17446	17446	12897.4	12897.4	0.914507	1598
1001-17-001_binning.15	90.381	1.11111	0.47596	0.0153533	1881693	0	145	145	83833	83833	20005	20005	12977.2	12977.2	0.921564	1582
1001-17-001_binning.25	51.1064	0.671141	0.621969	0.0205517	875799	0	202	202	14989	14989	4277	4277	4335.64	4335.64	0.899848	1005
1001-17-001_binning.38	56.3793	0.344828	0.477664	0.0275578	1654709	0	300	300	33914	33914	6386	6386	5515.7	5515.7	0.898296	1508
1001-17-001_binning.30	60.5339	0.671141	0.525303	0.0220149	1081654	0	241	241	13585	13585	4649	4649	4488.19	4488.19	0.901031	1152
1001-17-001_binning.22	82.6852	0.966184	0.378114	0.0211358	1641958	0	203	203	47404	47404	10570	10570	8088.46	8088.46	0.941947	1647
1001-17-001_binning.31	83.3333	0.47619	0.556135	0.0174301	1783449	0	191	191	58611	58611	12490	12490	9337.43	9337.43	0.956816	1542
1001-17-001_binning.27	88.385	0.929368	0.508978	0.0192402	2135942	0	257	257	40506	40506	10755	10755	8311.06	8311.06	0.911827	1777
1001-17-001_binning.18	85.6428	1.2963	0.523797	0.0265272	1965155	0	264	264	31392	31392	9182	9182	7443.77	7443.77	0.891607	1605
1001-17-001_binning.46	75.8621	0	0.469597	0.0196658	2131185	0	150	150	53635	53635	20099	20099	14207.9	14207.9	0.907122	1716
1001-17-001_binning.34	90.3651	2.14286	0.52211	0.0210847	2547502	0	206	206	51413	51413	16692	16692	12366.5	12366.5	0.902375	2097
1001-17-001_binning.33	82.5059	0	0.452305	0.0209409	1292773	0	181	181	27966	27966	8555	8555	7142.39	7142.39	0.922503	1391
1001-17-001_binning.39	75.1984	0	0.471836	0.0185477	1268604	0	191	191	30175	30175	8064	8064	6641.91	6641.91	0.951872	1199
1001-17-001_binning.14	72.4505	0.546448	0.3887	0.0159493	1191858	0	218	218	19875	19875	6378	6378	5467.24	5467.24	0.890604	1308
1001-17-001_binning.51	64.5455	0	0.440712	0.0184248	1311748	0	252	252	17985	17985	5668	5668	5205.35	5205.35	0.930847	1322
1001-17-001_binning.50	60.3448	1.72414	0.456954	0.0240899	1742754	0	343	343	18978	18978	5476	5476	5080.92	5080.92	0.889046	1463
1001-17-001_binning.52	80.3448	0	0.543017	0.0300119	2636174	0	188	188	64529	64529	18625	18625	14022.2	14022.2	0.87171	2083
1001-17-001_binning.20	86.9326	1.11972	0.341327	0.0168277	1593508	0	195	195	74700	74700	10793	10793	8171.84	8171.84	0.89331	1724
1001-17-001_binning.3	89.7849	1.07527	0.364347	0.0310951	1743165	0	179	179	143468	143468	16003	16003	9738.35	9738.35	0.915573	1627
1001-17-001_binning.44	71.6071	0	0.569148	0.0207981	733024	0	166	166	12747	12747	4680	4680	4415.81	4415.81	0.903801	901
1001-17-001_binning.12	79.082	0.699301	0.400081	0.0225384	2014725	0	210	210	50661	50661	14415	14415	9593.93	9593.93	0.91235	1777
1001-17-001_binning.5	72.2675	0.195241	0.491771	0.0187451	1136927	0	219	219	15596	15596	5698	5698	5191.45	5191.45	0.911802	1209
1001-17-001_binning.42	71.8107	2.4789	0.451048	0.0190551	1320348	0	229	229	16163	16163	6897	6897	5765.71	5765.71	0.905264	1357
1001-17-001_binning.4	69.544	7.28213	0.465465	0.0240396	1940866	0	391	391	19019	19019	5697	5697	4963.85	4963.85	0.92917	1912
1001-17-001_binning.36	93.6604	1.35266	0.45119	0.0206024	1966868	0	209	209	50565	50565	11915	11915	9410.85	9410.85	0.909546	1870
1001-17-001_binning.60	77.5862	4.70219	0.498719	0.023856	2155759	0	218	218	44431	44431	14299	14299	9888.8	9888.8	0.868893	1733
1001-17-001_binning.66	69.9446	0.874126	0.496053	0.0282984	1054473	0	220	220	14968	14968	4984	4984	4793.06	4793.06	0.900927	1139
1001-17-001_binning.48	83.9343	0.0247831	0.48483	0.0214563	2244100	0	222	222	58787	58787	14856	14856	10108.6	10108.6	0.903203	1982
1001-17-001_binning.61	74.7434	0	0.531283	0.0159178	1744375	0	267	267	43986	43986	8042	8042	6533.24	6533.24	0.945602	1515
1001-17-001_binning.6	83.5849	0.691824	0.486573	0.0281761	2094850	0	289	289	59257	59257	8830	8830	7248.62	7248.62	0.892676	1736
1001-17-001_binning.68	92.0425	0.882353	0.370117	0.0152952	1992484	0	226	226	53859	53859	11675	11675	8816.3	8816.3	0.869524	1827
1001-17-003_binning.28	51.7241	0	0.555377	0.0252725	1071612	0	245	245	12512	12512	4513	4513	4373.93	4373.93	0.897336	952
1001-17-003_binning.22	79.2322	0.0218531	0.481996	0.0143047	1117584	0	167	167	23876	23876	7599	7599	6692.12	6692.12	0.921176	1130
1001-17-003_binning.30	72.4138	0	0.545685	0.0244036	2461629	0	188	188	77000	77000	18649	18649	13093.8	13093.8	0.869038	1917
1001-17-003_binning.32	72.1787	1.72414	0.483299	0.0230686	2145227	0	247	247	41293	41293	11158	11158	8685.13	8685.13	0.904173	1909
1001-17-003_binning.1	96.7742	0.537634	0.425798	0.0114151	1760606	0	124	124	75002	75002	19275	19275	14198.4	14198.4	0.917705	1545
1001-17-003_binning.4	55.4545	0	0.349401	0.017652	1390307	0	206	206	33446	33446	7627	7627	6749.06	6749.06	0.929523	1321
1001-17-003_binning.20	66.5541	0.086741	0.48049	0.0225698	1556604	0	246	246	29303	29303	7563	7563	6327.66	6327.66	0.896151	1388
1001-17-003_binning.18	70.979	0.699301	0.443515	0.0160792	1231826	0	242	242	21088	21088	5572	5572	5090.19	5090.19	0.932483	1257
1001-17-003_binning.25	92.3045	1.35802	0.491407	0.0283964	2341281	0	212	212	102322	102322	15788	15788	11043.8	11043.8	0.872462	1885
1001-17-003_binning.2	90.1195	0.20908	0.469126	0.0220191	2203670	0	164	164	53975	53975	19403	19403	13437	13437	0.906805	1791
1001-17-003_binning.47	55.3448	0	0.52887	0.0244616	1597302	0	266	266	27555	27555	6916	6916	6004.89	6004.89	0.894312	1335
1001-17-003_binning.37	93.0582	2.31746	0.476812	0.0158458	1864416	0	175	175	50547	50547	14911	14911	10653.8	10653.8	0.926979	1624
1001-17-003_binning.3	82.6415	0	0.48756	0.0277753	1991501	0	292	292	52818	52818	7830	7830	6820.21	6820.21	0.894123	1681
1001-17-003_binning.31	88.9955	3.37553	0.450905	0.0193145	1577104	0	224	224	29681	29681	8069	8069	7040.64	7040.64	0.903711	1556
1001-17-003_binning.40	88.7831	0.952381	0.557002	0.0161361	1827772	0	175	175	35925	35925	14242	14242	10444.4	10444.4	0.955381	1554
1001-17-003_binning.39	88.1799	3.57143	0.521639	0.0221363	2613338	0	231	231	47741	47741	16333	16333	11313.2	11313.2	0.904325	2149
1001-17-003_binning.54	54.5455	0	0.406241	0.0220251	1353178	0	153	153	63516	63516	11578	11578	8844.3	8844.3	0.907244	1198
1001-17-003_binning.49	74.4869	0.894855	0.281242	0.0186564	1285494	0	117	117	86370	86370	16810	16810	10987.1	10987.1	0.880645	1344
1001-17-003_binning.16	88.2381	0	0.345344	0.0132784	1402763	0	152	152	51675	51675	12359	12359	9228.7	9228.7	0.909261	1452
1001-17-003_binning.58	74.1379	0	0.508603	0.0197583	2146970	0	265	265	33223	33223	9762	9762	8101.77	8101.77	0.912156	1746
1001-17-003_binning.27	98.2353	1.47059	0.367654	0.0158044	2311412	0	174	174	87836	87836	18435	18435	13284	13284	0.863775	2108
1001-17-003_binning.34	90.0584	0.0966184	0.452244	0.0179993	1918030	0	172	172	44606	44606	14236	14236	11151.3	11151.3	0.903042	1831
1001-17-003_binning.33	88.8337	0.887978	0.388599	0.0144922	1370234	0	188	188	24606	24606	9468	9468	7288.48	7288.48	0.891448	1478
1001-17-003_binning.46	89.5715	2.95894	0.378387	0.0209769	1761847	0	193	193	45718	45718	12088	12088	9128.74	9128.74	0.938704	1741
1001-17-003_binning.59	76.7213	0.403226	0.498811	0.0258882	1183293	0	207	207	22957	22957	6285	6285	5716.39	5716.39	0.907358	1232
1001-17-003_binning.53	61.4843	0.566038	0.486973	0.0259803	1278292	0	279	279	16831	16831	4604	4604	4581.69	4581.69	0.906632	1249
1001-17-003_binning.66	81.2698	0.47619	0.471647	0.0186925	1361335	0	182	182	37111	37111	9624	9624	7479.86	7479.86	0.948313	1269
1001-17-003_binning.9	62.381	1.11111	0.530013	0.0173522	1477734	0	287	287	16924	16924	5543	5543	5148.9	5148.9	0.947176	1324
1001-17-003_binning.57	68.0108	0.555556	0.380926	0.0232905	1221258	0	128	128	35684	35684	13769	13769	9541.08	9541.08	0.912006	1112
1003-17-001_binning.111	80	2.72727	0.400196	0.0146026	1890589	0	144	144	51949	51949	16642	16642	13129.1	13129.1	0.929819	1652
1003-17-001_binning.113	91.71	1.28299	0.497688	0.0237361	1350291	0	141	141	34835	34835	11956	11956	9576.53	9576.53	0.901185	1312
1003-17-001_binning.117	52.9269	0.675676	0.514587	0.0207178	894547	0	183	183	15121	15121	5013	5013	4888.23	4888.23	0.95966	933
1003-17-001_binning.134	53.1034	0	0.446243	0.0183288	1156701	0	108	108	64027	64027	14987	14987	10710.2	10710.2	0.919791	1038
1003-17-001_binning.126	92.6613	0	0.518407	0.0172981	1591142	0	129	129	39968	39968	17008	17008	12334.4	12334.4	0.902441	1473
1003-17-001_binning.120	66.7672	8.49785	0.604404	0.0195228	1963089	0	308	308	34704	34704	7607	7607	6373.67	6373.67	0.940383	1896
1003-17-001_binning.10	93.254	0	0.491219	0.0156453	1487843	0	70	70	69112	69112	34076	34076	21254.9	21254.9	0.950837	1297
1003-17-001_binning.110	72.5556	3.88889	0.559018	0.0140048	1697496	0	136	136	57230	57230	16509	16509	12481.6	12481.6	0.958782	1380
1003-17-001_binning.112	79.8602	0.671141	0.573539	0.0244843	1239904	0	120	120	53053	53053	12145	12145	10332.5	10332.5	0.893856	1266
1003-17-001_binning.107	72.0066	2.75447	0.60221	0.0360275	1152025	0	211	211	16613	16613	6240	6240	5459.83	5459.83	0.885095	1252
1003-17-001_binning.103	65.0299	1.11524	0.50889	0.0214103	1552762	0	273	273	24256	24256	6320	6320	5687.77	5687.77	0.886513	1351
1003-17-001_binning.155	72.4138	0	0.394924	0.0180599	1894738	0	220	220	33065	33065	10926	10926	8612.45	8612.45	0.899438	1640
1003-17-001_binning.156	62.5862	1.72414	0.522692	0.0191517	2029164	0	345	345	25838	25838	6437	6437	5881.63	5881.63	0.906651	1977
1003-17-001_binning.100	89.8853	0.483092	0.378421	0.0199362	1736501	0	110	110	87948	87948	24895	24895	15786.4	15786.4	0.943006	1609
1003-17-001_binning.124	60.426	2.0934	0.444207	0.0150287	1650222	0	319	319	25046	25046	5571	5571	5173.11	5173.11	0.909972	1632
1003-17-001_binning.121	81.5892	0	0.486577	0.0193257	2040992	0	182	182	62261	62261	16743	16743	11214.2	11214.2	0.907464	1761
1003-17-001_binning.1	88.0542	1.0235	0.46954	0.0214412	2050493	0	213	213	56616	56616	12667	12667	9626.73	9626.73	0.930389	1829
1003-17-001_binning.127	78.6514	0.446097	0.534213	0.0218052	1728631	0	268	268	22045	22045	7608	7608	6450.12	6450.12	0.879449	1378
1003-17-001_binning.159	63.0878	1.72414	0.598964	0.0195033	1256241	0	197	197	37960	37960	6953	6953	6376.86	6376.86	0.885953	1367
1003-17-001_binning.116	77.4476	2.93706	0.350123	0.0160298	1606322	0	200	200	59176	59176	10446	10446	8031.61	8031.61	0.928817	1509
1003-17-001_binning.16	75.8621	0	0.442468	0.0189365	2032262	0	180	180	59249	59249	16161	16161	11290.3	11290.3	0.903443	1736
1003-17-001_binning.160	75	0	0.46976	0.0234052	2135314	0	157	157	85180	85180	18916	18916	13600.7	13600.7	0.908855	1753
1003-17-001_binning.151	96.2366	0	0.450349	0.020879	2087237	0	98	98	140762	140762	28663	28663	21298.3	21298.3	0.920957	1800
1003-17-001_binning.152	86.0159	0.47619	0.494027	0.0155577	1401433	0	109	109	53007	53007	16070	16070	12857.2	12857.2	0.953392	1251
1003-17-001_binning.140	80.4809	0.772947	0.451344	0.0229393	1777972	0	222	222	29871	29871	10531	10531	8008.88	8008.88	0.904712	1735
1003-17-001_binning.12	99.4536	0	0.389009	0.0173457	1567466	0	100	100	104472	104472	26203	26203	15674.7	15674.7	0.894987	1547
1003-17-001_binning.153	89.9683	0.15873	0.538577	0.0172488	1920411	0	171	171	52643	52643	16239	16239	11230.5	11230.5	0.937873	1610
1003-17-001_binning.28	64.5768	2.58621	0.61471	0.0196546	1795189	0	266	266	31428	31428	7911	7911	6748.83	6748.83	0.947548	1603
1003-17-001_binning.139	80.8427	2.21557	0.484678	0.0231329	1471663	0	217	217	36294	36294	7992	7992	6781.86	6781.86	0.886987	1518
1003-17-001_binning.146	96.2251	1.47679	0.452335	0.0167847	1631307	0	146	146	48422	48422	16297	16297	11173.3	11173.3	0.910013	1496
1003-17-001_binning.106	86.4714	1.72328	0.355199	0.0275152	2532497	0	276	276	76724	76724	15190	15190	9175.71	9175.71	0.92562	2248
1003-17-001_binning.17	65.5798	0	0.480661	0.0165293	939025	0	182	182	17930	17930	5867	5867	5159.48	5159.48	0.921183	996
1003-17-001_binning.161	62.8065	1.77419	0.524457	0.0181514	2593523	0	340	340	33445	33445	9343	9343	7628.01	7628.01	0.884856	2002
1003-17-001_binning.32	75.4444	2.66667	0.259542	0.0165153	887439	0	105	105	28562	28562	12063	12063	8451.8	8451.8	0.922244	962
1003-17-001_binning.2	85.4286	0	0.472859	0.0162684	1484342	0	129	129	73984	73984	14874	14874	11506.5	11506.5	0.948222	1309
1003-17-001_binning.45	65.5172	0	0.595789	0.0241624	1893446	0	256	256	25241	25241	8925	8925	7396.27	7396.27	0.866583	1441
1003-17-001_binning.158	93.1996	0.802469	0.495817	0.0222681	2175082	0	133	133	98311	98311	23807	23807	16354	16354	0.922588	1783
1003-17-001_binning.50	55.1724	1.72414	0.556196	0.0225151	1704175	0	190	190	43769	43769	11624	11624	8969.34	8969.34	0.889425	1480
1003-17-001_binning.57	65.5172	4.31034	0.373514	0.0234581	1264610	0	153	153	46202	46202	11348	11348	8265.42	8265.42	0.915238	1144
1003-17-001_binning.20	88.4595	0.0462963	0.493651	0.0218794	2021130	0	234	234	50313	50313	10501	10501	8637.31	8637.31	0.93197	1736
1003-17-001_binning.33	80.3968	1.19048	0.523163	0.0190107	2281288	0	213	213	77148	77148	14522	14522	10710.3	10710.3	0.912061	1886
1003-17-001_binning.38	75.8413	1.44444	0.532809	0.0149689	1716365	0	224	224	36168	36168	8804	8804	7662.34	7662.34	0.953677	1426
1003-17-001_binning.7	51.5361	4.38871	0.456271	0.0221017	1104259	0	164	164	34413	34413	8022	8022	6733.29	6733.29	0.876524	1075
1003-17-001_binning.67	68.9655	0.862069	0.435464	0.0221427	2081454	0	245	245	30407	30407	10884	10884	8495.73	8495.73	0.908267	1754
1003-17-001_binning.68	66.7085	0	0.528354	0.0234944	1787854	0	247	247	53911	53911	8120	8120	7238.28	7238.28	0.895343	1451
1003-17-001_binning.18	79.1756	1.88172	0.496706	0.0239818	1673505	0	187	187	49688	49688	10887	10887	8949.22	8949.22	0.921955	1510
1003-17-001_binning.37	89.6144	0.177305	0.452467	0.0204406	1388732	0	125	125	47079	47079	14840	14840	11109.9	11109.9	0.919976	1376
1003-17-001_binning.53	72.4656	3.73016	0.535314	0.0185737	1106562	0	120	120	63813	63813	11861	11861	9221.35	9221.35	0.952173	1004
1003-17-001_binning.47	83.3739	2.34899	0.583737	0.0204619	1262157	0	159	159	29467	29467	10262	10262	7938.09	7938.09	0.894807	1319
1003-17-001_binning.4	69.6204	2.09877	0.504934	0.0206024	1834510	0	307	307	22355	22355	6914	6914	5975.6	5975.6	0.923185	1583
1003-17-001_binning.79	59.6552	1.72414	0.480541	0.0220952	1607808	0	197	197	46098	46098	10529	10529	8161.46	8161.46	0.894982	1382
1003-17-001_binning.8	74.5455	3.63636	0.44337	0.017438	1391267	0	233	233	27522	27522	6841	6841	5971.1	5971.1	0.935081	1330
1003-17-001_binning.52	68.0704	2.84091	0.471311	0.0138676	1500791	0	243	243	38943	38943	7518	7518	6176.09	6176.09	0.931625	1547
1003-17-001_binning.69	92.953	0.33557	0.485248	0.0214397	1557714	0	60	60	95265	95265	39595	39595	25961.9	25961.9	0.889158	1486
1003-17-001_binning.59	78.6449	0.628931	0.489361	0.0226488	1833299	0	261	261	39786	39786	8258	8258	7024.13	7024.13	0.897417	1609
1003-17-001_binning.89	54.717	9.43396	0.432004	0.0184495	1286764	0	307	307	20601	20601	4324	4324	4191.41	4191.41	0.918293	1404
1003-17-001_binning.74	95.6989	0	0.42655	0.0117887	1690890	0	136	136	55416	55416	17954	17954	12433	12433	0.923401	1473
1003-17-001_binning.61	93.2238	0.483092	0.440504	0.0182489	1577924	0	94	94	74837	74837	28628	28628	16786.4	16786.4	0.942307	1454
1003-17-001_binning.49	51.0659	0	0.346915	0.0119911	819947	0	89	89	43640	43640	13555	13555	9212.89	9212.89	0.911596	818
1003-17-001_binning.39	64.3476	2.37179	0.506356	0.0195455	1617673	0	318	318	14840	14840	5443	5443	5087.02	5087.02	0.929806	1593
1003-17-001_binning.70	87.8082	0	0.625106	0.0169177	1526674	0	116	116	65302	65302	18748	18748	13161	13161	0.902739	1496
1003-17-001_binning.75	91.6349	0.714286	0.498784	0.018108	2030004	0	142	142	76019	76019	20465	20465	14295.8	14295.8	0.937051	1658
1003-17-001_binning.66	68	0.493827	0.505944	0.0194443	1700070	0	177	177	42343	42343	13161	13161	9604.92	9604.92	0.87625	1297
1003-17-001_binning.76	50.9988	0	0.411661	0.010803	681845	0	44	44	60714	60714	23636	23636	15496.5	15496.5	0.901951	673
1003-17-001_binning.86	73.9074	0.943396	0.517518	0.0193263	1751612	0	193	193	55100	55100	10798	10798	9075.71	9075.71	0.919636	1537
1003-17-001_binning.96	91.7143	0.47619	0.477633	0.0111495	1792209	0	126	126	84257	84257	19542	19542	14223.9	14223.9	0.933277	1493
1003-17-001_binning.97	92.619	9.25397	0.520571	0.018321	1973922	0	147	147	150150	150150	17374	17374	13428	13428	0.953384	1677
1003-17-001_binning.81	81.6509	2.20238	0.439928	0.0176642	1966673	0	231	231	57275	57275	11971	11971	8513.74	8513.74	0.906034	1719
1003-17-001_binning.88	82.5589	1.23916	0.507103	0.0259909	1698492	0	252	252	38147	38147	7906	7906	6740.05	6740.05	0.921076	1558
1003-17-001_binning.93	80.689	0.125786	0.487648	0.0265849	1941682	0	264	264	72538	72538	8255	8255	7354.86	7354.86	0.902864	1606
1003-17-001_binning.58	87.3498	0.760135	0.548016	0.0220575	2420484	0	149	149	96876	96876	22837	22837	16244.9	16244.9	0.869795	1840
1003-17-001_binning.85	89.8268	0.925926	0.455057	0.0220379	2172884	0	269	269	55923	55923	9944	9944	8077.64	8077.64	0.872494	1635
1003-17-001_binning.87	89.5704	0	0.509066	0.0191488	2173940	0	191	191	46839	46839	14510	14510	11381.9	11381.9	0.915191	1708
1003-17-001_binning.84	91.7226	0	0.525536	0.0196387	1744020	0	195	195	43082	43082	10786	10786	8943.69	8943.69	0.898581	1666
1003-17-001_binning.80	94.1829	0.865801	0.380659	0.02095	1864120	0	209	209	62067	62067	12682	12682	8919.23	8919.23	0.900823	1976
1003-17-001_binning.82	80.6527	0	0.3936	0.0263974	2095630	0	223	223	40476	40476	12765	12765	9397.44	9397.44	0.918633	1830
1007-17-001_binning.102	50	0	0.509879	0.0205611	1584840	0	279	279	17076	17076	6455	6455	5680.43	5680.43	0.889465	1330
1007-17-001_binning.111	65.5172	0	0.517938	0.0284651	2304649	0	234	234	39717	39717	13121	13121	9848.93	9848.93	0.836598	1706
1007-17-001_binning.113	77.069	0	0.469369	0.0212312	2030529	0	176	176	54485	54485	16872	16872	11537.1	11537.1	0.928441	1750
1007-17-001_binning.116	87.931	6.73981	0.454079	0.0245942	2403212	0	285	285	52707	52707	10558	10558	8432.32	8432.32	0.869386	1872
1007-17-001_binning.13	55.3448	0	0.483454	0.0239736	1757508	0	228	228	40179	40179	9365	9365	7708.37	7708.37	0.891786	1501
1007-17-001_binning.125	90.3226	0.0733138	0.518657	0.0165123	1544708	0	126	126	55998	55998	18825	18825	12259.6	12259.6	0.906013	1439
1007-17-001_binning.131	63.2759	0.862069	0.53116	0.0144865	1547670	0	238	238	45718	45718	7024	7024	6502.82	6502.82	0.953168	1300
1007-17-001_binning.124	93.2886	0.33557	0.484999	0.0202455	1599837	0	35	35	185795	185795	93184	93184	45709.6	45709.6	0.886258	1503
1007-17-001_binning.139	57.2414	0	0.491424	0.0143222	1175994	0	107	107	62483	62483	13652	13652	10990.6	10990.6	0.946857	1036
1007-17-001_binning.126	68.8339	0	0.500955	0.0259647	1103402	0	229	229	18814	18814	4971	4971	4818.35	4818.35	0.906833	1147
1007-17-001_binning.114	65.3891	7.29167	0.45716	0.0189165	1288445	0	231	231	28532	28532	5946	5946	5577.68	5577.68	0.914782	1360
1007-17-001_binning.119	78.0397	1.35135	0.512499	0.0184986	1388883	0	109	109	34596	34596	17573	17573	12742	12742	0.954775	1203
1007-17-001_binning.108	96.2366	0	0.426596	0.0105021	1720797	0	111	111	101143	101143	20273	20273	15502.7	15502.7	0.92172	1498
1007-17-001_binning.129	86.9048	0.015873	0.473683	0.0165831	1469971	0	124	124	54534	54534	15979	15979	11854.6	11854.6	0.945875	1285
1007-17-001_binning.122	89.0406	1.34228	0.583824	0.0155747	1343189	0	112	112	61960	61960	15364	15364	11992.8	11992.8	0.894081	1354
1007-17-001_binning.127	90	0.47619	0.556394	0.0149835	1840003	0	125	125	79308	79308	21437	21437	14720	14720	0.958469	1495
1007-17-001_binning.128	90.5132	1.61905	0.537721	0.017673	1970870	0	145	145	75800	75800	21581	21581	13592.2	13592.2	0.938305	1617
1007-17-001_binning.144	82.6719	0.699301	0.500947	0.0260511	1426000	0	226	226	26819	26819	7435	7435	6309.73	6309.73	0.897349	1458
1007-17-001_binning.132	75.1089	1.02908	0.467036	0.0303872	1370704	0	149	149	34576	34576	11540	11540	9199.36	9199.36	0.878373	1441
1007-17-001_binning.158	62.931	0	0.435001	0.0220767	1946379	0	283	283	26190	26190	8004	8004	6877.66	6877.66	0.909794	1717
1007-17-001_binning.130	92.4809	0.676329	0.438873	0.0176808	1587968	0	101	101	71951	71951	23946	23946	15722.5	15722.5	0.939271	1483
1007-17-001_binning.107	83.5554	0.95679	0.526032	0.0239727	1823416	0	233	233	37443	37443	9608	9608	7825.82	7825.82	0.892891	1479
1007-17-001_binning.12	89.9566	1.35802	0.536295	0.0240864	2260235	0	236	236	45644	45644	12934	12934	9577.27	9577.27	0.915746	1897
1007-17-001_binning.14	89.6667	0.677249	0.493106	0.013393	1484878	0	67	67	83607	83607	33147	33147	22162.4	22162.4	0.95433	1289
1007-17-001_binning.101	83.3085	2.23214	0.291111	0.0201793	1895617	0	147	147	47874	47874	21293	21293	12895.4	12895.4	0.851334	1814
1007-17-001_binning.11	74.0759	0.699301	0.443364	0.015496	1416776	0	229	229	32798	32798	7162	7162	6186.79	6186.79	0.931733	1365
1007-17-001_binning.138	89.7831	0.873016	0.497819	0.0173605	2010294	0	220	220	36470	36470	12170	12170	9137.7	9137.7	0.936418	1723
1007-17-001_binning.157	92.343	0.806452	0.498202	0.0221611	1399701	0	132	132	47198	47198	13264	13264	10603.8	10603.8	0.904349	1351
1007-17-001_binning.164	69.1379	0	0.577366	0.02296	1139269	0	115	115	33092	33092	12920	12920	9906.69	9906.69	0.895159	1171
1007-17-001_binning.137	82.5879	2.95597	0.486112	0.0209637	2159313	0	264	264	55330	55330	9924	9924	8179.22	8179.22	0.920825	1846
1007-17-001_binning.151	70.9677	2.09677	0.524928	0.0172057	2880181	0	273	273	53203	53203	14596	14596	10550.1	10550.1	0.878934	2131
1007-17-001_binning.147	74.6451	0	0.48926	0.019514	1723397	0	111	111	71667	71667	22971	22971	15526.1	15526.1	0.922403	1429
1007-17-001_binning.15	94.6252	0.555556	0.508141	0.0252623	1934671	0	170	170	36658	36658	14617	14617	11380.4	11380.4	0.913439	1659
1007-17-001_binning.152	96.4532	2.15335	0.450139	0.0196676	1718135	0	159	159	47934	47934	15131	15131	10805.9	10805.9	0.901674	1600
1007-17-001_binning.150	86.6501	0.185874	0.393396	0.0175682	1838040	0	184	184	37700	37700	12675	12675	9989.35	9989.35	0.893291	1634
1007-17-001_binning.160	86.4598	1.88679	0.487979	0.0231662	2005006	0	271	271	39913	39913	9027	9027	7398.55	7398.55	0.894632	1727
1007-17-001_binning.38	54.4671	3.44828	0.532296	0.0192974	1312000	0	229	229	27292	27292	6552	6552	5729.26	5729.26	0.958896	1258
1007-17-001_binning.153	64.8583	0.179211	0.383356	0.0188712	1154319	0	93	93	60464	60464	18159	18159	12412	12412	0.915174	996
1007-17-001_binning.44	57.2362	0	0.499362	0.0135367	731926	0	138	138	18454	18454	5660	5660	5303.81	5303.81	0.922399	758
1007-17-001_binning.176	50.4912	0.0209732	0.607839	0.0256325	855207	0	211	211	11511	11511	4087	4087	4053.11	4053.11	0.919768	972
1007-17-001_binning.155	72.8082	0.465116	0.346238	0.0141739	1106464	0	145	145	37171	37171	10292	10292	7630.79	7630.79	0.911817	1156
1007-17-001_binning.161	89.5749	0.134228	0.527225	0.021118	1590616	0	209	209	35233	35233	8953	8953	7610.6	7610.6	0.904826	1536
1007-17-001_binning.53	60.2508	0	0.595267	0.0261843	1708595	0	298	298	24276	24276	6491	6491	5733.54	5733.54	0.87462	1397
1007-17-001_binning.22	67.803	1.13636	0.488325	0.0212111	1340262	0	254	254	18779	18779	5733	5733	5276.62	5276.62	0.899939	1408
1007-17-001_binning.159	75.7076	0	0.396421	0.0229611	2008768	0	225	225	48597	48597	12161	12161	8927.86	8927.86	0.916318	1780
1007-17-001_binning.34	97.3118	1.07527	0.450108	0.0199395	2100191	0	82	82	116694	116694	43697	43697	25612.1	25612.1	0.921182	1817
1007-17-001_binning.61	53.4483	0	0.563682	0.019959	1326740	0	88	88	70676	70676	18416	18416	15076.6	15076.6	0.935366	1089
1007-17-001_binning.20	97.3154	2.90828	0.525393	0.0267743	3645351	0	181	181	91464	91464	32280	32280	20140.1	20140.1	0.886655	3291
1007-17-001_binning.39	50.003	0	0.513483	0.0233157	712758	0	179	179	8272	8272	4196	4196	3981.89	3981.89	0.907587	793
1007-17-001_binning.40	92.4603	0.730159	0.521534	0.0174038	1810191	0	130	130	99066	99066	17588	17588	13924.5	13924.5	0.953675	1552
1007-17-001_binning.42	87.5397	1.19048	0.548608	0.0184048	1743964	0	146	146	48694	48694	18183	18183	11945	11945	0.934535	1496
1007-17-001_binning.2	87.7622	0	0.417574	0.0168919	1912113	0	203	203	45140	45140	12790	12790	9419.28	9419.28	0.922022	1720
1007-17-001_binning.4	76.2443	1.36307	0.498291	0.0216366	2051763	0	185	185	95597	95597	13976	13976	11090.6	11090.6	0.869435	1606
1007-17-001_binning.79	54.3103	3.44828	0.601504	0.0207232	969317	0	204	204	26262	26262	4869	4869	4751.55	4751.55	0.891862	1094
1007-17-001_binning.50	87.6049	1.87614	0.626655	0.0139281	1456919	0	120	120	60580	60580	16311	16311	12141	12141	0.905558	1444
1007-17-001_binning.49	89.6469	0.35461	0.452885	0.0188039	1404526	0	130	130	47504	47504	15200	15200	10804	10804	0.922907	1414
1007-17-001_binning.52	91.0368	0.371747	0.509064	0.0192669	2193759	0	190	190	40411	40411	14355	14355	11546.1	11546.1	0.912895	1745
1007-17-001_binning.58	87.6652	0	0.550424	0.0290977	1796376	0	224	224	29015	29015	10242	10242	8019.54	8019.54	0.908225	1784
1007-17-001_binning.3	92.382	2.69084	0.387897	0.0150931	1460763	0	184	184	51647	51647	10543	10543	7938.93	7938.93	0.892377	1547
1007-17-001_binning.62	81.7179	2.27273	0.470644	0.0134474	1633410	0	210	210	32591	32591	9651	9651	7778.14	7778.14	0.932084	1652
1007-17-001_binning.67	67.5901	0.125786	0.495773	0.0224143	1664148	0	260	260	40790	40790	7074	7074	6400.57	6400.57	0.896523	1376
1007-17-001_binning.87	72.4138	0	0.468843	0.0226789	2106986	0	155	155	48508	48508	18759	18759	13593.5	13593.5	0.906623	1726
1007-17-001_binning.71	84.0952	1.19048	0.523581	0.0192433	2377446	0	199	199	65487	65487	17817	17817	11947	11947	0.909301	1942
1007-17-001_binning.78	59.1587	1.90476	0.501425	0.0190908	1174884	0	242	242	15709	15709	5079	5079	4854.89	4854.89	0.93814	1178
1007-17-001_binning.70	91.8548	1.78976	0.480049	0.0154995	1224902	0	145	145	31613	31613	11401	11401	8447.6	8447.6	0.920981	1365
1007-17-001_binning.63	73.6312	0.430504	0.395362	0.0224769	987896	0	203	203	20622	20622	4934	4934	4866.48	4866.48	0.917715	1087
1007-17-001_binning.75	89.9195	0.483092	0.378531	0.020201	1762576	0	107	107	95243	95243	27542	27542	16472.7	16472.7	0.942143	1637
1007-17-001_binning.89	92.4024	0	0.482667	0.0144387	1269457	0	113	113	48229	48229	14876	14876	11234.1	11234.1	0.925776	1197
1007-17-001_binning.69	98.1374	0.185185	0.493248	0.0185493	2232409	0	132	132	85124	85124	21936	21936	16912.2	16912.2	0.930811	1802
1007-17-001_binning.60	83.8527	1.34615	0.496469	0.023675	2123139	0	334	334	30608	30608	7403	7403	6356.7	6356.7	0.935871	1990
1007-17-001_binning.77	86.5014	0.0929368	0.484572	0.0211021	2110546	0	184	184	57815	57815	18143	18143	11470.4	11470.4	0.906194	1814
1007-17-001_binning.86	90.381	0.492063	0.476936	0.0140144	1835104	0	137	137	84382	84382	17570	17570	13394.9	13394.9	0.928132	1541
1007-17-001_binning.95	63.3736	0.817844	0.4802	0.025318	1490078	0	220	220	50844	50844	7614	7614	6773.08	6773.08	0.909194	1343
1007-17-001_binning.83	99.6255	0.749064	0.40988	0.0133256	1510438	0	87	87	106616	106616	25821	25821	17361.4	17361.4	0.897182	1498
1007-17-001_binning.65	94.2807	7.24553	0.336546	0.0184777	2296193	0	205	205	60295	60295	19649	19649	11200.9	11200.9	0.93088	2075
1007-17-001_binning.72	94.8485	0.760135	0.544048	0.0263875	2586640	0	157	157	102837	102837	23124	23124	16475.4	16475.4	0.870174	2002
1017-17-001_binning.10	54.5455	0	0.452326	0.0198263	1667742	0	222	222	43705	43705	8856	8856	7512.35	7512.35	0.910851	1580
1017-17-001_binning.12	91.0861	0	0.421508	0.01935	1432776	0	134	134	55760	55760	13402	13402	10692.4	10692.4	0.913513	1282
1017-17-001_binning.11	86.9048	0.47619	0.472471	0.0164387	1460745	0	141	141	56703	56703	13320	13320	10359.9	10359.9	0.944828	1289
1017-17-001_binning.119	90.0794	0.47619	0.492828	0.014616	1484219	0	87	87	131938	131938	22704	22704	17060	17060	0.95102	1305
1017-17-001_binning.107	60.5954	2.34899	0.598609	0.0363186	1071403	0	224	224	17207	17207	5071	5071	4783.05	4783.05	0.886398	1190
1017-17-001_binning.147	53.4483	0	0.538414	0.0157067	1276203	0	171	171	28563	28563	8796	8796	7463.18	7463.18	0.893391	1020
1017-17-001_binning.120	95.7331	1.47679	0.451135	0.0172406	1667221	0	138	138	84714	84714	16882	16882	12081.3	12081.3	0.905827	1540
1017-17-001_binning.104	84.4816	0.94176	0.484562	0.0201807	2128903	0	187	187	61648	61648	15724	15724	11384.5	11384.5	0.906982	1857
1017-17-001_binning.127	72.9677	1.77419	0.524512	0.0175454	2892552	0	265	265	61042	61042	14058	14058	10915.3	10915.3	0.882012	2122
1017-17-001_binning.115	93.071	0.817844	0.507958	0.0202257	2259317	0	192	192	58593	58593	14730	14730	11767.3	11767.3	0.911286	1790
1017-17-001_binning.141	92.4024	0.699301	0.483243	0.0146934	1265158	0	111	111	40563	40563	16324	16324	11397.8	11397.8	0.924379	1188
1017-17-001_binning.138	88.5906	0	0.624427	0.0175725	1539350	0	111	111	72193	72193	22785	22785	13868	13868	0.903765	1509
1017-17-001_binning.15	93.5744	0.403226	0.517391	0.0181246	1604796	0	130	130	90330	90330	16732	16732	12344.6	12344.6	0.899633	1515
1017-17-001_binning.129	93.864	0.830368	0.55625	0.0243015	2439433	0	178	178	86092	86092	17514	17514	13704.7	13704.7	0.855448	1956
1017-17-001_binning.133	88.784	0.814815	0.435392	0.0220197	2290414	0	242	242	44159	44159	12594	12594	9464.52	9464.52	0.906442	1903
1017-17-001_binning.139	91.3428	0.483092	0.377832	0.0198705	1887222	0	121	121	73178	73178	22322	22322	15596.9	15596.9	0.935497	1772
1017-17-001_binning.102	85.8296	1.35135	0.549458	0.0222986	2381570	0	141	141	78517	78517	24347	24347	16890.6	16890.6	0.871576	1807
1017-17-001_binning.2	51.3793	0	0.481099	0.0210668	1530457	0	198	198	33753	33753	9667	9667	7729.58	7729.58	0.889663	1313
1017-17-001_binning.143	87.5206	1.87243	0.453434	0.0245344	2346685	0	270	270	51299	51299	11471	11471	8691.43	8691.43	0.876284	1788
1017-17-001_binning.149	89.5767	2.30159	0.516944	0.0201061	2843535	0	138	138	115837	115837	28686	28686	20605.3	20605.3	0.900404	2274
1017-17-001_binning.26	53.6207	8.62069	0.570301	0.0271006	1135452	0	187	187	21304	21304	7188	7188	6071.94	6071.94	0.892691	1243
1017-17-001_binning.156	91.6349	1.42857	0.477433	0.0129131	1777472	0	117	117	83028	83028	20197	20197	15192.1	15192.1	0.930832	1471
1017-17-001_binning.157	90.1746	1.42857	0.500023	0.0160616	1875208	0	211	211	49778	49778	11896	11896	8887.24	8887.24	0.937384	1632
1017-17-001_binning.158	90.6349	0.952381	0.555815	0.0166651	1833749	0	175	175	43208	43208	14042	14042	10478.6	10478.6	0.956561	1566
1017-17-001_binning.161	87.3585	0.125786	0.486742	0.0271045	2139114	0	265	265	87902	87902	9702	9702	8072.13	8072.13	0.895281	1756
1017-17-001_binning.37	60.815	3.44828	0.465321	0.0320222	1195906	0	227	227	15809	15809	6190	6190	5268.31	5268.31	0.879097	1315
1017-17-001_binning.19	51.0417	0	0.571563	0.0250724	1167827	0	282	282	12730	12730	4225	4225	4141.23	4141.23	0.871897	1183
1017-17-001_binning.36	54.9857	0.225225	0.512189	0.0195847	988746	0	212	212	14982	14982	4858	4858	4663.9	4663.9	0.958926	997
1017-17-001_binning.32	86.1507	0.134228	0.49241	0.0177917	1355245	0	133	133	81581	81581	12413	12413	10189.8	10189.8	0.913827	1261
1017-17-001_binning.35	65.873	0.714286	0.501761	0.0162431	1135506	0	234	234	15633	15633	5149	5149	4852.59	4852.59	0.944214	1101
1017-17-001_binning.21	61.5481	0	0.410467	0.0101231	852318	0	43	43	100703	100703	30863	30863	19821.3	19821.3	0.897882	844
1017-17-001_binning.28	77.6407	3.02013	0.599635	0.0166577	1398619	0	177	177	38545	38545	9891	9891	7901.8	7901.8	0.883518	1474
1017-17-001_binning.59	53.2132	1.72414	0.556863	0.0229446	1721979	0	199	199	46150	46150	10647	10647	8653.16	8653.16	0.891962	1495
1017-17-001_binning.58	68.2759	3.44828	0.469275	0.0202909	2030888	0	254	254	42101	42101	10153	10153	7995.62	7995.62	0.932189	1859
1017-17-001_binning.6	63.2727	1.81818	0.334973	0.0233133	1724310	0	344	344	15702	15702	5545	5545	5012.53	5012.53	0.894956	1518
1017-17-001_binning.162	87.8268	6.76471	0.368682	0.0178822	2046338	0	301	301	38550	38550	7705	7705	6798.47	6798.47	0.87899	1971
1017-17-001_binning.73	65.5172	3.44828	0.379946	0.0178491	1186113	0	96	96	77084	77084	19045	19045	12355.3	12355.3	0.91419	1034
1017-17-001_binning.53	86.8889	0.595238	0.532403	0.0143516	1937928	0	194	194	40532	40532	13458	13458	9989.32	9989.32	0.94757	1596
1017-17-001_binning.25	94.9001	1.05519	0.383637	0.0166697	1744322	0	186	186	44832	44832	12213	12213	9378.08	9378.08	0.902056	1842
1017-17-001_binning.49	69.6159	0.526642	0.535353	0.0208254	1428159	0	264	264	15536	15536	5898	5898	5409.69	5409.69	0.884936	1212
1017-17-001_binning.76	69.0909	0	0.44389	0.0158901	1322288	0	184	184	53122	53122	8967	8967	7186.35	7186.35	0.932844	1259
1017-17-001_binning.64	57.495	3.06513	0.434105	0.0268641	1615574	0	392	392	22453	22453	4105	4105	4121.36	4121.36	0.910014	1839
1017-17-001_binning.85	57.2568	5.26316	0.44943	0.018979	1549508	0	309	309	26178	26178	5597	5597	5014.59	5014.59	0.909789	1672
1017-17-001_binning.68	90.2275	0.47619	0.53845	0.0177588	1911778	0	175	175	120683	120683	14880	14880	10924.4	10924.4	0.935191	1587
1017-17-001_binning.54	69.4063	0.0775194	0.343895	0.0134754	1005146	0	120	120	40944	40944	11040	11040	8376.22	8376.22	0.913943	1040
1017-17-001_binning.92	72.4138	0	0.468986	0.0212527	2159057	0	150	150	56591	56591	20158	20158	14393.7	14393.7	0.908689	1757
1017-17-001_binning.94	55.4859	0	0.550434	0.0169009	1366421	0	215	215	21138	21138	7649	7649	6355.45	6355.45	0.939245	1275
1017-17-001_binning.93	87.069	6.73981	0.491773	0.0168515	1506549	0	85	85	95966	95966	27385	27385	17724.1	17724.1	0.952041	1335
1017-17-001_binning.97	53.4483	0	0.558828	0.0238891	1179633	0	244	244	17975	17975	5189	5189	4834.56	4834.56	0.897029	986
1017-17-001_binning.63	89.2394	0.33557	0.527778	0.0211707	1543387	0	207	207	36178	36178	8865	8865	7455.98	7455.98	0.905229	1524
1017-17-001_binning.71	90.5585	1.41844	0.451788	0.0199103	1449559	0	117	117	50864	50864	17099	17099	12389.4	12389.4	0.920571	1444
1017-17-001_binning.9	96.2366	0	0.425831	0.0120392	1752754	0	114	114	66639	66639	20292	20292	15375	15375	0.920308	1510
1017-17-001_binning.72	97.8237	2.04092	0.484034	0.0227661	1792348	0	123	123	59501	59501	22865	22865	14571.9	14571.9	0.88707	1733
1017-17-001_binning.65	55.166	0	0.546065	0.0229835	1119289	0	205	205	30169	30169	6065	6065	5459.95	5459.95	0.905638	1170
1017-17-001_binning.66	98.3607	0	0.388816	0.0154496	1534928	0	87	87	80657	80657	25890	25890	17642.9	17642.9	0.89685	1512
1017-17-001_binning.81	67.1828	1.00524	0.360919	0.0200108	1384680	0	91	91	62298	62298	24878	24878	15216.3	15216.3	0.932173	1165
1017-17-001_binning.83	94.4056	5.67211	0.350241	0.0159694	1882906	0	133	133	78888	78888	25581	25581	14157.2	14157.2	0.920547	1699
1017-17-001_binning.91	90.377	0.357143	0.438472	0.0194965	2137760	0	190	190	61462	61462	18161	18161	11251.4	11251.4	0.904919	1801
1017-17-001_binning.79	78.4965	1.3986	0.400386	0.0167114	1861172	0	196	196	43667	43667	12534	12534	9495.78	9495.78	0.907794	1698
1017-17-001_binning.82	94.8635	6.41026	0.392648	0.0179395	1948312	0	185	185	48248	48248	14911	14911	10531.4	10531.4	0.918057	1842
1017-17-001_binning.99	90.4887	3.45679	0.493873	0.0238896	2263886	0	188	188	49042	49042	18903	18903	12041.9	12041.9	0.920876	1871
1019-17-001_binning.118	68.9655	8.62069	0.501609	0.0216877	1945921	0	180	180	40704	40704	15317	15317	10810.7	10810.7	0.875179	1499
1019-17-001_binning.101	88.2143	0	0.473819	0.0164119	1451271	0	124	124	57327	57327	17455	17455	11703.8	11703.8	0.949014	1260
1019-17-001_binning.116	70.1075	2.09677	0.524821	0.0169494	2863980	0	262	262	43744	43744	16271	16271	10931.2	10931.2	0.881105	2132
1019-17-001_binning.100	91.8254	0.277778	0.521721	0.0186537	1780719	0	130	130	90823	90823	18998	18998	13697.8	13697.8	0.95455	1518
1019-17-001_binning.107	85.8942	1.66667	0.522291	0.0176297	2491387	0	173	173	71694	71694	20177	20177	14401.1	14401.1	0.902495	2022
1019-17-001_binning.111	90.7407	0.483092	0.377855	0.0199928	1693633	0	92	92	107777	107777	34889	34889	18409.1	18409.1	0.942599	1558
1019-17-001_binning.122	83.2011	0.0610128	0.586605	0.018629	1071573	0	143	143	40039	40039	9716	9716	7493.52	7493.52	0.907084	1104
1019-17-001_binning.11	87.3038	0.86741	0.444139	0.0180096	2080576	0	176	176	40471	40471	17507	17507	11821.5	11821.5	0.901535	1738
1019-17-001_binning.10	77.9835	0.524691	0.534454	0.0297036	1983093	0	281	281	29073	29073	8674	8674	7057.27	7057.27	0.886555	1637
1019-17-001_binning.104	83.3982	1.58615	0.439055	0.0222425	2195258	0	259	259	77706	77706	11601	11601	8475.9	8475.9	0.91903	2206
1019-17-001_binning.121	88.0617	0.503145	0.488126	0.0235054	1997164	0	237	237	40511	40511	10013	10013	8426.85	8426.85	0.894771	1713
1019-17-001_binning.114	62.1505	0.555556	0.382353	0.0205193	1184930	0	121	121	49503	49503	13170	13170	9792.81	9792.81	0.917692	1064
1019-17-001_binning.128	97.3118	0	0.426411	0.0117217	1741583	0	116	116	63387	63387	20289	20289	15013.6	15013.6	0.921668	1522
1019-17-001_binning.12	82.9234	0	0.484877	0.0189321	2015878	0	176	176	64300	64300	17023	17023	11453.9	11453.9	0.909321	1747
1019-17-001_binning.125	95.2792	1.52044	0.450014	0.0172873	1704992	0	150	150	44048	44048	16543	16543	11366.6	11366.6	0.903316	1590
1019-17-001_binning.132	50.6507	0.377358	0.506496	0.0220302	1213046	0	235	235	21162	21162	5406	5406	5161.9	5161.9	0.930854	1135
1019-17-001_binning.109	97.9638	0.384615	0.498869	0.0213477	2621359	0	177	177	77584	77584	21460	21460	14809.9	14809.9	0.935154	2213
1019-17-001_binning.103	88.1944	0.675676	0.548015	0.0235921	2397319	0	136	136	81399	81399	29675	29675	17627.3	17627.3	0.870032	1818
1019-17-001_binning.147	57.8947	0	0.295655	0.0102013	1031856	0	63	63	54844	54844	20423	20423	16378.7	16378.7	0.849808	999
1019-17-001_binning.133	63.9318	1.34228	0.607373	0.029701	1087425	0	185	185	18850	18850	6645	6645	5877.97	5877.97	0.878511	1165
1019-17-001_binning.15	65.2978	0	0.620891	0.0213012	1736804	0	347	347	16735	16735	5493	5493	5005.2	5005.2	0.899397	1873
1019-17-001_binning.139	56.3153	0	0.455368	0.0154387	618188	0	63	63	31149	31149	12765	12765	9812.51	9812.51	0.901025	630
1019-17-001_binning.158	53.7618	0	0.552192	0.0269063	831678	0	182	182	11961	11961	4757	4757	4569.66	4569.66	0.917033	944
1019-17-001_binning.161	59.4828	0	0.397207	0.0164129	1459814	0	218	218	29214	29214	7686	7686	6696.39	6696.39	0.902269	1317
1019-17-001_binning.131	82.7831	1.93237	0.474597	0.018141	2180993	0	289	289	31669	31669	9460	9460	7546.69	7546.69	0.907259	2117
1019-17-001_binning.148	80.1944	0.201258	0.487461	0.0264022	1958342	0	244	244	78810	78810	10846	10846	8025.99	8025.99	0.896355	1591
1019-17-001_binning.140	89.4511	3.88889	0.451121	0.0289997	2601088	0	314	314	42098	42098	11068	11068	8283.72	8283.72	0.869571	2005
1019-17-001_binning.153	78.8247	7.88591	0.598351	0.0204664	1399382	0	189	189	35762	35762	8470	8470	7404.14	7404.14	0.880459	1470
1019-17-001_binning.164	87.3183	2.85132	0.56794	0.0224314	2104502	0	309	309	23270	23270	8239	8239	6810.69	6810.69	0.902002	1727
1019-17-001_binning.142	86.6989	6.13527	0.40531	0.0171241	2630779	0	368	368	34340	34340	8794	8794	7148.86	7148.86	0.907913	2688
1019-17-001_binning.166	94.381	0	0.491597	0.0148609	1496302	0	66	66	92014	92014	31839	31839	22671.2	22671.2	0.954692	1300
1019-17-001_binning.135	94.3057	0.3108	0.357815	0.0183224	2749323	0	133	133	111600	111600	36326	36326	20671.6	20671.6	0.907344	2461
1019-17-001_binning.155	89.0954	1.45601	0.547101	0.0285354	1984976	0	116	116	102160	102160	23012	23012	17111.9	17111.9	0.933223	1659
1019-17-001_binning.165	74.4062	0	0.441799	0.0172447	1298584	0	143	143	51402	51402	14361	14361	9081.01	9081.01	0.943779	1244
1019-17-001_binning.175	80.7672	0.238095	0.49372	0.0136641	1320837	0	129	129	49205	49205	14071	14071	10239	10239	0.954421	1213
1019-17-001_binning.163	62.6999	0	0.397333	0.0175041	813292	0	183	183	16705	16705	4408	4408	4444.22	4444.22	0.92633	891
1019-17-001_binning.174	97.8495	0	0.444891	0.0277779	2348399	0	80	80	144079	144079	51614	51614	29355	29355	0.912534	2002
1019-17-001_binning.190	50	0	0.49342	0.0141163	942214	0	116	116	36955	36955	9714	9714	8122.53	8122.53	0.952918	888
1019-17-001_binning.193	56.6038	0	0.439242	0.0147641	1398403	0	238	238	25111	25111	6588	6588	5875.64	5875.64	0.930355	1457
1019-17-001_binning.18	69.772	0.671141	0.60752	0.0240027	1471913	0	261	261	20326	20326	6139	6139	5639.51	5639.51	0.91649	1557
1019-17-001_binning.178	95.5212	0.925926	0.508923	0.0240527	1920916	0	180	180	60459	60459	13931	13931	10671.8	10671.8	0.913784	1662
1019-17-001_binning.2	59.8276	3.44828	0.495224	0.0135876	1044551	0	186	186	17794	17794	6313	6313	5615.87	5615.87	0.922242	1052
1019-17-001_binning.182	80.4106	0.268817	0.501199	0.0194411	1646860	0	154	154	41102	41102	14972	14972	10693.9	10693.9	0.921996	1450
1019-17-001_binning.202	69.3333	0	0.277055	0.0149655	740188	0	66	66	40374	40374	14804	14804	11215	11215	0.918609	798
1019-17-001_binning.206	60.3448	0	0.448689	0.0190097	1447908	0	319	319	13018	13018	4925	4925	4538.9	4538.9	0.891981	1306
1019-17-001_binning.198	70.2746	3.06992	0.61325	0.0214261	1839224	0	227	227	55086	55086	10620	10620	8102.31	8102.31	0.950274	1563
1019-17-001_binning.21	79.8119	0	0.493959	0.0207102	2057598	0	210	210	49587	49587	12356	12356	9798.09	9798.09	0.932619	1744
1019-17-001_binning.196	91.2011	0.47619	0.478091	0.0122185	1760503	0	121	121	92127	92127	20642	20642	14549.6	14549.6	0.929028	1471
1019-17-001_binning.186	89.7333	0.8	0.315779	0.01296	1238996	0	75	75	55875	55875	26623	26623	16519.9	16519.9	0.916879	1329
1019-17-001_binning.188	60.58	0.555556	0.50152	0.0181855	956710	0	198	198	15529	15529	5220	5220	4831.87	4831.87	0.931493	1008
1019-17-001_binning.191	70.9293	0.503356	0.549571	0.0310273	1549937	0	273	273	24706	24706	6401	6401	5677.42	5677.42	0.905157	1634
1019-17-001_binning.208	89.0153	0.403226	0.500715	0.0269336	1565153	0	177	177	58096	58096	11110	11110	8842.67	8842.67	0.899681	1505
1019-17-001_binning.213	61.3636	0	0.525754	0.0267719	1788916	0	239	239	40976	40976	8351	8351	7485	7485	0.901004	1450
1019-17-001_binning.187	83.8507	0	0.493978	0.0182121	1682469	0	132	132	55372	55372	17573	17573	12746	12746	0.888365	1546
1019-17-001_binning.192	79.4444	1.05328	0.552528	0.0214993	1902094	0	271	271	31583	31583	8750	8750	7018.8	7018.8	0.918534	1597
1019-17-001_binning.194	94.4393	0.970673	0.556085	0.022605	2427823	0	129	129	85882	85882	23991	23991	18820.3	18820.3	0.926166	1971
1019-17-001_binning.201	89.6613	3.40909	0.46967	0.0148708	1701987	0	205	205	40964	40964	11423	11423	8302.38	8302.38	0.926799	1709
1019-17-001_binning.199	92.0576	0.123457	0.435139	0.0201044	2279009	0	168	168	117752	117752	20154	20154	13565.5	13565.5	0.901075	1957
1019-17-001_binning.200	91.7493	0.371747	0.508814	0.0189915	2242979	0	188	188	46207	46207	14504	14504	11930.7	11930.7	0.914358	1750
1019-17-001_binning.226	65.8621	1.72414	0.497033	0.022554	1769799	0	211	211	41709	41709	9897	9897	8387.67	8387.67	0.918434	1586
1019-17-001_binning.210	63.7021	1.13208	0.501356	0.0235652	1464425	0	251	251	17471	17471	6355	6355	5834.36	5834.36	0.919642	1417
1019-17-001_binning.228	56.2069	3.44828	0.474189	0.0250693	1626372	0	204	204	32146	32146	9802	9802	7972.41	7972.41	0.890412	1403
1019-17-001_binning.19	64.9571	3.04903	0.395155	0.0230079	1924367	0	351	351	24354	24354	5980	5980	5482.53	5482.53	0.911899	1859
1019-17-001_binning.223	88.2499	1.6129	0.48173	0.0147876	1211840	0	166	166	34707	34707	8833	8833	7300.24	7300.24	0.918696	1224
1019-17-001_binning.220	89.8413	3.57143	0.538135	0.0161144	1990298	0	143	143	127215	127215	19784	19784	13918.2	13918.2	0.937097	1615
1019-17-001_binning.33	60.6183	0.806452	0.51039	0.0148997	906656	0	103	103	25617	25617	11873	11873	8802.49	8802.49	0.910548	839
1019-17-001_binning.222	85.3468	0	0.469693	0.033351	1450170	0	88	88	72422	72422	25869	25869	16479.2	16479.2	0.878725	1434
1019-17-001_binning.45	62.931	1.72414	0.555291	0.026107	2346253	0	302	302	29282	29282	9121	9121	7769.05	7769.05	0.885935	1903
1019-17-001_binning.221	89.4605	1.3986	0.363957	0.0179523	2089151	0	144	144	85797	85797	22693	22693	14508	14508	0.931529	1837
1019-17-001_binning.59	57.9154	0	0.50917	0.02265	2168028	0	264	264	32156	32156	10398	10398	8212.23	8212.23	0.920931	1805
1019-17-001_binning.227	96.5035	0	0.349603	0.0187159	1864483	0	137	137	125330	125330	20604	20604	13609.4	13609.4	0.921372	1669
1019-17-001_binning.23	84.965	0	0.444914	0.0154229	1545937	0	205	205	48512	48512	9729	9729	7541.16	7541.16	0.936186	1418
1019-17-001_binning.30	63.7912	0	0.505667	0.0152843	1551449	0	99	99	75179	75179	22328	22328	15671.2	15671.2	0.921721	1245
1019-17-001_binning.22	66.0339	0.377358	0.504705	0.0265514	1605324	0	277	277	22259	22259	6066	6066	5795.39	5795.39	0.903394	1473
1019-17-001_binning.57	77.9998	1.20968	0.514717	0.0228178	1178453	0	209	209	22129	22129	6279	6279	5638.53	5638.53	0.909407	1263
1019-17-001_binning.7	72.4138	0	0.468041	0.029817	2227468	0	158	158	55472	55472	19715	19715	14097.9	14097.9	0.908722	1793
1019-17-001_binning.67	66.867	4.69799	0.454718	0.015949	1182122	0	194	194	24079	24079	6471	6471	6093.41	6093.41	0.909576	1270
1019-17-001_binning.79	75.8621	0	0.535339	0.0200231	1654908	0	248	248	23560	23560	7397	7397	6673.02	6673.02	0.879518	1310
1019-17-001_binning.8	58.6207	0	0.601784	0.0193685	1702707	0	226	226	21498	21498	8841	8841	7534.1	7534.1	0.86894	1287
1019-17-001_binning.52	76.1074	0.864198	0.435617	0.0208802	1997271	0	283	283	37213	37213	8402	8402	7057.49	7057.49	0.9138	1719
1019-17-001_binning.63	90.4444	1.19048	0.499975	0.0176086	1943912	0	177	177	55331	55331	14173	14173	10982.6	10982.6	0.939201	1631
1019-17-001_binning.76	82	9.33333	0.263727	0.0172378	1130629	0	126	126	31273	31273	12431	12431	8973.25	8973.25	0.922064	1232
1019-17-001_binning.75	68.7262	2.23714	0.277519	0.0109336	936391	0	91	91	29368	29368	13350	13350	10290	10290	0.906149	974
1019-17-001_binning.82	53.4483	0	0.507171	0.0195127	1655746	0	221	221	34633	34633	9423	9423	7492.06	7492.06	0.918828	1373
1019-17-001_binning.58	84.3492	0.31746	0.437585	0.0145074	1503549	0	261	261	34248	34248	6403	6403	5760.72	5760.72	0.91412	1622
1019-17-001_binning.61	71.2278	0	0.513553	0.0268796	1874450	0	236	236	37355	37355	10356	10356	7942.58	7942.58	0.877226	1476
1019-17-001_binning.60	74.9809	0.748503	0.485049	0.0253577	1410162	0	225	225	22580	22580	7228	7228	6267.39	6267.39	0.88985	1479
1019-17-001_binning.87	68.9655	3.44828	0.469227	0.0197778	2026605	0	166	166	71918	71918	18872	18872	12208.5	12208.5	0.931098	1740
1019-17-001_binning.90	57.6803	5.17241	0.493715	0.0204727	1737652	0	237	237	43348	43348	9213	9213	7331.86	7331.86	0.920248	1558
1019-17-001_binning.70	60.7249	1.51797	0.552771	0.023607	1673934	0	267	267	26852	26852	7480	7480	6269.42	6269.42	0.868461	1328
1019-17-001_binning.94	50	0	0.524009	0.0240011	1892264	0	218	218	34284	34284	11796	11796	8680.11	8680.11	0.843812	1365
1019-17-001_binning.84	93.2886	1.00671	0.483785	0.0273412	1670208	0	60	60	123718	123718	49109	49109	27836.8	27836.8	0.889332	1583
1019-17-001_binning.88	78.9849	1.40329	0.499278	0.0250881	1297594	0	260	260	16143	16143	5434	5434	4990.75	4990.75	0.907261	1395
1019-17-001_binning.96	58.6207	1.72414	0.550381	0.0151057	1641551	0	136	136	62153	62153	15779	15779	12070.2	12070.2	0.936297	1372
1019-17-001_binning.99	54.5455	1.75439	0.442034	0.0184144	1609929	0	329	329	23184	23184	5079	5079	4893.4	4893.4	0.909059	1610
1019-17-001_binning.81	82.1785	1.34228	0.574089	0.0249356	1195629	0	98	98	82795	82795	18575	18575	12200.3	12200.3	0.899966	1221
1019-17-001_binning.73	78.5353	7.74854	0.443254	0.0196011	1998637	0	347	347	23044	23044	6686	6686	5759.76	5759.76	0.901356	2119
1019-17-001_binning.71	61.5693	1.53846	0.510356	0.0190113	1628376	0	269	269	26854	26854	6659	6659	6053.44	6053.44	0.93376	1517
1019-17-001_binning.92	72.8649	1.566	0.280661	0.0150821	1073409	0	91	91	56721	56721	16719	16719	11795.7	11795.7	0.883814	1136
1019-17-001_binning.98	91.6532	0	0.518679	0.0165494	1551544	0	118	118	86414	86414	20199	20199	13148.7	13148.7	0.905956	1438
1019-17-001_binning.91	91.3968	0.47619	0.557745	0.0161465	1788084	0	123	123	116465	116465	22082	22082	14537.3	14537.3	0.95808	1469
1019-17-001_binning.95	73.1905	8.25397	0.524848	0.014276	1515706	0	222	222	33695	33695	8359	8359	6827.5	6827.5	0.95504	1403
1019-17-001_binning.97	91.3972	0.503356	0.626195	0.0146196	1507294	0	122	122	83339	83339	18399	18399	12354.9	12354.9	0.903734	1498
1019-17-001_binning.9	87.0945	0	0.523613	0.0203393	1794427	0	187	187	42100	42100	12624	12624	9595.87	9595.87	0.89733	1731
1021-17-001_binning.114	74.1587	0.238095	0.496199	0.0154254	1108699	0	180	180	21546	21546	7199	7199	6159.44	6159.44	0.96014	1106
1021-17-001_binning.13	73.2759	1.72414	0.46796	0.0225126	2076272	0	193	193	67567	67567	15743	15743	10757.9	10757.9	0.929084	1782
1021-17-001_binning.103	86.8254	1.03175	0.548902	0.0185106	1777223	0	169	169	53286	53286	14257	14257	10516.1	10516.1	0.936687	1540
1021-17-001_binning.110	75.9015	0.503145	0.48957	0.0246939	1666459	0	303	303	22740	22740	5967	5967	5499.86	5499.86	0.90159	1495
1021-17-001_binning.10	62.0924	1.26582	0.41033	0.0210153	1495227	0	282	282	21532	21532	5785	5785	5302.22	5302.22	0.909353	1537
1021-17-001_binning.140	78.4483	0	0.436336	0.0197967	2266656	0	191	191	65170	65170	16084	16084	11867.3	11867.3	0.904446	1821
1021-17-001_binning.119	81.6506	1.49758	0.441373	0.0161835	1360328	0	194	194	36629	36629	8695	8695	7012	7012	0.942278	1365
1021-17-001_binning.101	90.7115	0.495663	0.44281	0.0215074	2048226	0	220	220	48816	48816	12437	12437	9310.12	9310.12	0.903155	1781
1021-17-001_binning.115	85.428	0.555556	0.534802	0.0298567	2127666	0	234	234	34560	34560	12081	12081	9092.59	9092.59	0.887172	1715
1021-17-001_binning.100	80.0785	1.48699	0.55258	0.0198094	2076757	0	275	275	32671	32671	9913	9913	7551.84	7551.84	0.920328	1680
1021-17-001_binning.107	76.8805	0.0861326	0.347361	0.0133037	1134852	0	113	113	43411	43411	14726	14726	10042.9	10042.9	0.914892	1156
1021-17-001_binning.155	62.4138	0	0.494283	0.0229675	1678305	0	276	276	24951	24951	6764	6764	6080.82	6080.82	0.934291	1546
1021-17-001_binning.120	97.3671	0.819672	0.388761	0.0202621	1504255	0	115	115	55348	55348	19222	19222	13080.5	13080.5	0.893266	1501
1021-17-001_binning.105	96.9082	0.94697	0.381762	0.0200733	1800232	0	178	178	55047	55047	15323	15323	10113.7	10113.7	0.901356	1888
1021-17-001_binning.109	86.1674	1.35135	0.548834	0.0241561	2409042	0	139	139	104633	104633	23983	23983	17331.2	17331.2	0.868422	1826
1021-17-001_binning.19	72.3354	1.72414	0.43377	0.0219106	1824164	0	317	317	21635	21635	6502	6502	5754.46	5754.46	0.848917	1476
1021-17-001_binning.145	91.9485	0.483092	0.378292	0.0208464	1767218	0	109	109	90673	90673	31599	31599	16213	16213	0.942478	1639
1021-17-001_binning.21	62.7586	0	0.528561	0.0233006	1776222	0	209	209	53449	53449	10597	10597	8498.67	8498.67	0.893255	1402
1021-17-001_binning.24	55.1724	0	0.485828	0.0240381	1469256	0	294	294	18297	18297	5451	5451	4997.47	4997.47	0.889499	1329
1021-17-001_binning.157	94.1746	0	0.491139	0.0152493	1539626	0	76	76	71444	71444	34265	34265	20258.2	20258.2	0.952342	1331
1021-17-001_binning.143	69.3548	1.6129	0.378728	0.0225623	1269646	0	131	131	60218	60218	13134	13134	9691.95	9691.95	0.914825	1138
1021-17-001_binning.31	61.3636	5.17241	0.478525	0.0216074	1588503	0	194	194	46315	46315	10607	10607	8188.16	8188.16	0.892987	1361
1021-17-001_binning.159	81.9683	1.74603	0.531835	0.0150227	1945615	0	237	237	40104	40104	10469	10469	8209.35	8209.35	0.945107	1652
1021-17-001_binning.146	95.8325	0.948104	0.484797	0.0204507	1761428	0	114	114	87211	87211	24717	24717	15451.1	15451.1	0.886532	1704
1021-17-001_binning.15	88.4294	1.11524	0.490742	0.0279913	2200668	0	176	176	100988	100988	18674	18674	12503.8	12503.8	0.876917	1735
1021-17-001_binning.161	70.2719	0.945626	0.45208	0.0203563	1128128	0	187	187	28392	28392	7046	7046	6032.77	6032.77	0.925318	1204
1021-17-001_binning.165	59.8949	4.69799	0.552457	0.0218865	979379	0	206	206	17729	17729	4890	4890	4754.27	4754.27	0.918645	1089
1021-17-001_binning.27	69.9218	0.985663	0.445182	0.0250167	1340570	0	291	291	16983	16983	4795	4795	4606.77	4606.77	0.917501	1385
1021-17-001_binning.156	66.31	0.307503	0.396958	0.0163802	877373	0	179	179	18261	18261	5215	5215	4901.53	4901.53	0.925274	947
1021-17-001_binning.2	58.8901	0.838926	0.444596	0.0255344	1292111	0	275	275	17366	17366	4923	4923	4698.59	4698.59	0.907951	1361
1021-17-001_binning.20	84.3625	0.125786	0.48799	0.0264738	1987793	0	256	256	71103	71103	9762	9762	7764.82	7764.82	0.896656	1620
1021-17-001_binning.3	90.619	1.19048	0.476097	0.0138038	1801041	0	131	131	52201	52201	18076	18076	13748.4	13748.4	0.925322	1499
1021-17-001_binning.56	58.7774	0.15674	0.467912	0.0204994	1464706	0	302	302	16865	16865	5007	5007	4850.02	4850.02	0.932386	1327
1021-17-001_binning.59	61.2069	0	0.556341	0.0223755	1740440	0	171	171	38601	38601	12609	12609	10178	10178	0.892321	1487
1021-17-001_binning.6	51.9835	4.54545	0.348871	0.0190711	1420463	0	278	278	26281	26281	5373	5373	5109.58	5109.58	0.930439	1423
1021-17-001_binning.42	84.9524	0.47619	0.472342	0.0169195	1460489	0	149	149	48887	48887	12301	12301	9801.94	9801.94	0.948488	1297
1021-17-001_binning.34	76.8576	8.19911	0.439422	0.0167798	2322938	0	451	451	22623	22623	5621	5621	5150.64	5150.64	0.903038	2337
1021-17-001_binning.4	88.7778	1.19048	0.523526	0.0158707	2553314	0	178	178	59319	59319	22607	22607	14344.5	14344.5	0.905426	2044
1021-17-001_binning.28	66.5135	1.34228	0.432201	0.0274387	2093556	0	424	424	20024	20024	4995	4995	4937.63	4937.63	0.894989	2194
1021-17-001_binning.54	96.7742	0	0.426353	0.0112926	1749153	0	118	118	104356	104356	19032	19032	14823.3	14823.3	0.920444	1521
1021-17-001_binning.45	78.3739	4.80676	0.439184	0.0221782	1790719	0	276	276	30814	30814	8244	8244	6488.11	6488.11	0.920869	1895
1021-17-001_binning.64	93.5701	0.806452	0.497254	0.0255149	1383885	0	129	129	42440	42440	13954	13954	10727.8	10727.8	0.901767	1314
1021-17-001_binning.70	77.5862	2.58621	0.500866	0.0234099	2306984	0	216	216	46205	46205	13654	13654	10680.5	10680.5	0.912047	1875
1021-17-001_binning.47	93.354	1.6109	0.509148	0.0183184	2216623	0	180	180	57362	57362	15608	15608	12314.6	12314.6	0.9107	1767
1021-17-001_binning.50	77.6477	0	0.535723	0.0209469	1661384	0	257	257	23584	23584	7570	7570	6464.53	6464.53	0.878968	1293
1021-17-001_binning.71	82.1297	1.6129	0.517769	0.0186379	1464289	0	183	183	58145	58145	9570	9570	8001.58	8001.58	0.900704	1450
1021-17-001_binning.74	61.3636	0	0.451042	0.0216521	1661196	0	219	219	33007	33007	8961	8961	7585.37	7585.37	0.914752	1610
1021-17-001_binning.51	76.2488	0.699301	0.444737	0.0151383	1383818	0	216	216	43630	43630	7166	7166	6406.56	6406.56	0.934818	1316
1021-17-001_binning.63	85.974	2.0344	0.584444	0.0199499	1269751	0	174	174	31934	31934	8724	8724	7297.42	7297.42	0.896975	1328
1021-17-001_binning.65	90.3016	1.93651	0.520884	0.0180901	1763396	0	156	156	81725	81725	15375	15375	11303.8	11303.8	0.952029	1544
1021-17-001_binning.8	62.069	0	0.483165	0.0259252	1547040	0	182	182	32327	32327	10193	10193	8500.22	8500.22	0.913876	1295
1021-17-001_binning.69	88.0794	0.952381	0.556729	0.015503	1795849	0	152	152	57529	57529	16548	16548	11814.8	11814.8	0.957249	1511
1021-17-001_binning.87	50.3135	5.17241	0.59991	0.019898	948789	0	201	201	14611	14611	4790	4790	4720.34	4720.34	0.88843	1079
1021-17-001_binning.67	98.6913	1.52044	0.452044	0.0148464	1676948	0	136	136	55990	55990	15886	15886	12330.5	12330.5	0.907214	1569
1021-17-001_binning.72	87.6144	0.167785	0.625837	0.0174648	1469751	0	123	123	69654	69654	16459	16459	11949.2	11949.2	0.903308	1467
1021-17-001_binning.90	88.8715	6.89655	0.538392	0.0178397	1938434	0	135	135	124841	124841	21219	21219	14358.8	14358.8	0.9373	1558
1021-17-001_binning.93	56.1912	0	0.536836	0.0283753	1526055	0	245	245	29555	29555	7590	7590	6228.8	6228.8	0.87195	1276
1021-17-001_binning.97	77.5862	0	0.454805	0.0232926	2279952	0	279	279	67053	67053	9608	9608	8171.87	8171.87	0.872101	1720
1021-17-001_binning.77	68.275	1.77419	0.525393	0.0160954	2858757	0	258	258	67950	67950	15261	15261	11080.5	11080.5	0.879497	2099
1021-17-001_binning.61	91.9081	0.777001	0.400309	0.0178937	1994155	0	136	136	57201	57201	23538	23538	14662.9	14662.9	0.90964	1727
1021-17-001_binning.89	85.8057	2.7972	0.481815	0.0142937	1196126	0	163	163	38396	38396	9285	9285	7338.2	7338.2	0.919992	1191
1021-17-001_binning.76	81.9093	3.55638	0.507329	0.025814	1732885	0	270	270	23857	23857	7253	7253	6418.09	6418.09	0.912935	1586
1021-17-001_binning.79	86.6564	1.41975	0.438526	0.0176671	2055431	0	205	205	49217	49217	16222	16222	10026.5	10026.5	0.903433	1720
1021-17-001_binning.78	95.3184	0.749064	0.411285	0.0141589	1425815	0	84	84	76139	76139	23636	23636	16974	16974	0.900068	1418
1021-17-001_binning.98	77.333	0.671141	0.567502	0.028725	1260516	0	135	135	55476	55476	11001	11001	9337.16	9337.16	0.890882	1325
1021-17-001_binning.86	91.4455	0.617284	0.495155	0.0271254	2266758	0	154	154	90476	90476	20677	20677	14719.2	14719.2	0.922447	1870
1021-17-001_binning.94	90.1235	0.555556	0.469797	0.0239396	2078751	0	136	136	57133	57133	21423	21423	15284.9	15284.9	0.908328	1712
1021-17-001_binning.81	97.9021	4.8951	0.361105	0.0232676	2235735	0	133	133	86514	86514	27913	27913	16810	16810	0.927527	1979
1021-17-001_binning.99	85.2664	0.371747	0.485673	0.0200839	2077329	0	194	194	58499	58499	15006	15006	10707.9	10707.9	0.907319	1786
1021-17-001_binning.92	94.9664	0.33557	0.525079	0.0204511	1761753	0	191	191	50915	50915	11564	11564	9223.84	9223.84	0.900315	1696
1023-17-001_binning.102	76.8966	0	0.508372	0.0244582	1895583	0	193	193	42129	42129	12592	12592	9821.67	9821.67	0.918131	1624
1023-17-001_binning.100	77.5862	1.72414	0.453723	0.02285	2262982	0	260	260	59031	59031	11219	11219	8703.78	8703.78	0.870868	1713
1023-17-001_binning.111	75.8621	1.72414	0.503277	0.018592	2166405	0	191	191	36004	36004	14304	14304	11342.4	11342.4	0.909493	1733
1023-17-001_binning.118	50	0	0.521095	0.0231976	2072871	0	211	211	36967	36967	12686	12686	9824.03	9824.03	0.838664	1493
1023-17-001_binning.106	64.8261	1.6129	0.509677	0.0175858	1020820	0	108	108	59448	59448	12372	12372	9452.04	9452.04	0.907157	975
1023-17-001_binning.107	92.2581	0.201613	0.518527	0.0164931	1525858	0	119	119	59164	59164	19397	19397	12822.3	12822.3	0.902882	1401
1023-17-001_binning.13	58.1034	0	0.494744	0.0196288	1752208	0	268	268	29147	29147	7205	7205	6538.09	6538.09	0.926849	1566
1023-17-001_binning.130	60.6897	1.72414	0.478704	0.0244937	1743508	0	213	213	33743	33743	10233	10233	8185.48	8185.48	0.891151	1505
1023-17-001_binning.132	79.3103	0	0.508567	0.0184647	2191862	0	172	172	46214	46214	15151	15151	12743.4	12743.4	0.911749	1707
1023-17-001_binning.143	52.7429	0	0.539578	0.0214471	1424528	0	229	229	23391	23391	6696	6696	6220.65	6220.65	0.872007	1208
1023-17-001_binning.134	63.2452	0.223714	0.277875	0.00892326	901998	0	66	66	44160	44160	18209	18209	13666.6	13666.6	0.904992	935
1023-17-001_binning.115	59.7882	0	0.569221	0.0236191	1263629	0	270	270	16818	16818	4901	4901	4680.11	4680.11	0.867869	1236
1023-17-001_binning.120	90.3549	1.67785	0.625707	0.0149414	1506964	0	123	123	99220	99220	16988	16988	12251.7	12251.7	0.903996	1489
1023-17-001_binning.123	63.3071	0.33557	0.58158	0.0210729	942364	0	89	89	49921	49921	13059	13059	10588.4	10588.4	0.908084	971
1023-17-001_binning.136	63.4228	0.894855	0.491722	0.018008	1075734	0	169	169	25021	25021	7337	7337	6365.29	6365.29	0.918537	1096
1023-17-001_binning.1	77.2325	0	0.394412	0.0173274	1025300	0	185	185	25648	25648	6001	6001	5542.16	5542.16	0.914894	1081
1023-17-001_binning.152	55.0877	3.50877	0.46765	0.0165134	716604	0	165	165	13543	13543	4614	4614	4343.05	4343.05	0.92753	817
1023-17-001_binning.116	93.3816	0.874126	0.400103	0.0150966	1934888	0	163	163	48366	48366	15621	15621	11870.5	11870.5	0.929394	1755
1023-17-001_binning.147	93.6349	0	0.491394	0.0129681	1461979	0	62	62	98657	98657	35582	35582	23580.3	23580.3	0.955773	1273
1023-17-001_binning.153	61.7	0.806452	0.535949	0.0196541	1227428	0	244	244	19431	19431	5472	5472	5030.44	5030.44	0.917427	1322
1023-17-001_binning.161	70.6897	0.862069	0.495947	0.0227266	2093418	0	127	127	79345	79345	22305	22305	16483.6	16483.6	0.921287	1713
1023-17-001_binning.163	61.0207	1.75439	0.382048	0.0155794	871078	0	186	186	16648	16648	4880	4880	4683.22	4683.22	0.916313	889
1023-17-001_binning.148	66.0881	8.50112	0.566313	0.0238854	1591656	0	324	324	20407	20407	5359	5359	4912.52	4912.52	0.913757	1721
1023-17-001_binning.133	90.3487	0.753039	0.483539	0.024215	1686235	0	184	184	45249	45249	11236	11236	9164.32	9164.32	0.886403	1697
1023-17-001_binning.162	53.4483	0	0.555563	0.0217466	1686958	0	153	153	36941	36941	14948	14948	11025.9	11025.9	0.891183	1442
1023-17-001_binning.157	77.0874	1.92308	0.496433	0.0181415	1341345	0	237	237	16611	16611	6596	6596	5659.68	5659.68	0.864615	1312
1023-17-001_binning.125	88.3751	0.754717	0.522742	0.0270371	1883213	0	214	214	38085	38085	10894	10894	8800.06	8800.06	0.891705	1631
1023-17-001_binning.169	58.6207	0	0.597012	0.0210163	1845952	0	210	210	24055	24055	10619	10619	8790.25	8790.25	0.867464	1387
1023-17-001_binning.146	76.2304	2.57271	0.396115	0.0236096	1451602	0	275	275	18341	18341	5964	5964	5278.55	5278.55	0.887731	1555
1023-17-001_binning.164	90.5437	1.34409	0.500622	0.0279349	1530106	0	159	159	60463	60463	12671	12671	9623.31	9623.31	0.907697	1456
1023-17-001_binning.174	52.5862	3.44828	0.47045	0.0230929	1047053	0	209	209	15691	15691	5114	5114	5009.82	5009.82	0.919787	1000
1023-17-001_binning.179	85.3333	0	0.276482	0.0106544	902286	0	53	53	46897	46897	27241	27241	17024.3	17024.3	0.913957	953
1023-17-001_binning.166	92.164	0.714286	0.499783	0.015159	1984389	0	166	166	89295	89295	15605	15605	11954.2	11954.2	0.940824	1610
1023-17-001_binning.186	61.1627	0	0.417619	0.0237	885862	0	158	158	18684	18684	6042	6042	5606.72	5606.72	0.905415	864
1023-17-001_binning.171	86.4286	0	0.47286	0.0165702	1438124	0	124	124	65236	65236	16171	16171	11597.8	11597.8	0.949487	1259
1023-17-001_binning.197	67.3981	0	0.490526	0.0225832	1873070	0	248	248	33715	33715	8489	8489	7552.7	7552.7	0.897009	1620
1023-17-001_binning.2	58.6207	0	0.529974	0.0209699	1645419	0	199	199	55236	55236	9956	9956	8268.44	8268.44	0.897483	1310
1023-17-001_binning.160	87.8281	2.0979	0.400054	0.0156142	1937644	0	165	165	55436	55436	16842	16842	11743.3	11743.3	0.910029	1699
1023-17-001_binning.177	86.0738	1.1745	0.583766	0.0166337	1298542	0	101	101	58090	58090	20924	20924	12856.9	12856.9	0.894795	1267
1023-17-001_binning.182	76.6618	1.34409	0.446968	0.0240364	1635933	0	256	256	23756	23756	7749	7749	6390.36	6390.36	0.916413	1628
1023-17-001_binning.19	69.1356	4.19604	0.611739	0.0209964	1854329	0	228	228	32256	32256	11281	11281	8133.02	8133.02	0.94853	1564
1023-17-001_binning.173	78.287	1.2963	0.392738	0.0174581	1696432	0	263	263	28613	28613	7484	7484	6450.31	6450.31	0.893101	1587
1023-17-001_binning.202	75.8148	3.77358	0.470603	0.0130988	1566371	0	253	253	44453	44453	7178	7178	6191.19	6191.19	0.928806	1627
1023-17-001_binning.176	84.8079	2.16853	0.48564	0.0204131	2261002	0	178	178	68125	68125	17507	17507	12702.3	12702.3	0.902761	1933
1023-17-001_binning.194	88.1587	0.47619	0.493561	0.0138926	1448697	0	90	90	99544	99544	20515	20515	16096.6	16096.6	0.953389	1285
1023-17-001_binning.204	76.4614	1.6129	0.450761	0.0261208	897012	0	142	142	30081	30081	6738	6738	6316.99	6316.99	0.917437	948
1023-17-001_binning.180	86.1446	2.43665	0.441287	0.0227655	2173431	0	322	322	41374	41374	8594	8594	6749.79	6749.79	0.896945	2311
1023-17-001_binning.198	80.7143	0	0.53166	0.015244	1882061	0	183	183	61411	61411	13689	13689	10284.5	10284.5	0.949309	1531
1023-17-001_binning.18	93.032	2.0979	0.349239	0.0175232	1864751	0	133	133	90289	90289	24300	24300	14020.7	14020.7	0.923675	1652
1023-17-001_binning.205	64.5583	0	0.456953	0.0231569	942782	0	199	199	19157	19157	4937	4937	4737.6	4737.6	0.922389	978
1023-17-001_binning.191	86.552	1.05328	0.442183	0.0178166	2002579	0	187	187	43842	43842	15663	15663	10709	10709	0.899863	1691
1023-17-001_binning.231	55.8182	0	0.333778	0.0246818	1826347	0	364	364	26186	26186	5232	5232	5017.44	5017.44	0.903035	1672
1023-17-001_binning.216	95.1613	0	0.426602	0.0112625	1738984	0	117	117	57788	57788	19075	19075	14863.1	14863.1	0.921313	1517
1023-17-001_binning.234	69.8276	0.862069	0.4701	0.0200809	2077954	0	194	194	69872	69872	14412	14412	10711.1	10711.1	0.930635	1778
1023-17-001_binning.218	76.7847	1.3986	0.315931	0.0172214	1732041	0	189	189	54967	54967	12494	12494	9164.24	9164.24	0.858303	1860
1023-17-001_binning.212	92.2698	0.15873	0.520691	0.017442	1833686	0	143	143	118391	118391	17797	17797	12823	12823	0.954163	1570
1023-17-001_binning.223	50.5698	0.854701	0.453158	0.0162654	575365	0	83	83	23606	23606	7363	7363	6932.11	6932.11	0.910667	618
1023-17-001_binning.219	83.8348	4.40017	0.552459	0.0178736	1409307	0	172	172	45257	45257	9909	9909	8193.65	8193.65	0.919327	1462
1023-17-001_binning.213	92.3029	1.11857	0.549651	0.0262547	1928019	0	181	181	47069	47069	13919	13919	10652	10652	0.907365	1871
1023-17-001_binning.200	75.718	0.2331	0.362377	0.0183745	2003074	0	172	172	62192	62192	16755	16755	11645.8	11645.8	0.922345	1788
1023-17-001_binning.27	68.9113	1.34409	0.537203	0.0211515	1149245	0	212	212	15410	15410	5746	5746	5420.97	5420.97	0.909637	1250
1023-17-001_binning.25	75.3817	2.23714	0.279673	0.0155378	1158823	0	54	54	119369	119369	37225	37225	21459.7	21459.7	0.885243	1203
1023-17-001_binning.227	78.3303	1.34228	0.598134	0.0175708	1369550	0	152	152	79297	79297	12177	12177	9010.2	9010.2	0.882993	1414
1023-17-001_binning.229	71.6524	0.125786	0.490968	0.0250593	1765483	0	245	245	75435	75435	8135	8135	7206.05	7206.05	0.898298	1447
1023-17-001_binning.36	58.7719	5.26316	0.451688	0.0208747	1737598	0	232	232	39722	39722	8753	8753	7489.65	7489.65	0.910353	1689
1023-17-001_binning.24	53.497	0	0.297407	0.012518	1083722	0	82	82	41284	41284	20259	20259	13216.1	13216.1	0.854484	1010
1023-17-001_binning.221	96.7072	0.0610128	0.432576	0.0273192	3023336	0	134	134	117596	117596	39187	39187	22562.2	22562.2	0.89495	2810
1023-17-001_binning.30	74.5068	2.40492	0.549171	0.0287576	1347951	0	213	213	20940	20940	7376	7376	6328.41	6328.41	0.909798	1429
1023-17-001_binning.3	68.2807	1.1745	0.610169	0.0253421	1057576	0	157	157	26485	26485	7426	7426	6736.15	6736.15	0.877668	1117
1023-17-001_binning.46	80	4.66667	0.261367	0.0182397	1228277	0	143	143	54275	54275	11196	11196	8589.35	8589.35	0.914326	1317
1023-17-001_binning.4	91.387	0	0.500669	0.0228955	1581124	0	196	196	38566	38566	9488	9488	8066.96	8066.96	0.908528	1580
1023-17-001_binning.35	89.4326	0	0.452605	0.0187345	1358077	0	111	111	70177	70177	18794	18794	12234.9	12234.9	0.923374	1351
1023-17-001_binning.39	87.0794	0.714286	0.546888	0.0191673	1842215	0	174	174	50933	50933	14229	14229	10587.4	10587.4	0.9377	1565
1023-17-001_binning.233	63.6508	0.46729	0.619485	0.0279492	1536195	0	249	249	24325	24325	7215	7215	6169.46	6169.46	0.875621	1526
1023-17-001_binning.29	89.1975	5	0.436883	0.0196012	2143696	0	170	170	48769	48769	18024	18024	12610	12610	0.90425	1742
1023-17-001_binning.34	91.1131	2.72947	0.437955	0.0241878	2267915	0	217	217	71921	71921	15522	15522	10451.2	10451.2	0.91738	2250
1023-17-001_binning.26	87.6457	0.2331	0.393129	0.0239532	2410537	0	176	176	60272	60272	22088	22088	13696.2	13696.2	0.908407	2142
1023-17-001_binning.65	98.2759	6.55172	0.475944	0.0140188	1855300	0	123	123	94343	94343	19836	19836	15083.7	15083.7	0.927038	1547
1023-17-001_binning.51	85.4032	0	0.479403	0.0161087	1195970	0	109	109	43763	43763	14972	14972	10972.2	10972.2	0.921825	1298
1023-17-001_binning.45	77.37	0.671141	0.492583	0.0221181	1562266	0	191	191	31682	31682	10657	10657	8179.4	8179.4	0.891305	1532
1023-17-001_binning.41	70.3612	0.947459	0.344674	0.0127556	1120730	0	144	144	40379	40379	10181	10181	7782.85	7782.85	0.907833	1218
1023-17-001_binning.64	77.6859	2.02703	0.512667	0.0203479	1398361	0	128	128	36096	36096	13932	13932	10924.7	10924.7	0.954285	1225
1023-17-001_binning.61	60.5556	4.52381	0.49987	0.0210084	1287838	0	260	260	25239	25239	5140	5140	4953.22	4953.22	0.944015	1254
1023-17-001_binning.6	90.3228	0	0.539421	0.01858	1857186	0	140	140	93551	93551	18946	18946	13265.6	13265.6	0.940399	1514
1023-17-001_binning.48	79.737	0	0.517612	0.0186806	1847691	0	120	120	88062	88062	19616	19616	15397.4	15397.4	0.918969	1566
1023-17-001_binning.52	92.658	0	0.526332	0.0206501	1688933	0	196	196	47046	47046	11631	11631	8617.01	8617.01	0.907767	1615
1023-17-001_binning.82	86.6308	1.1236	0.353258	0.0138298	740373	0	73	73	38126	38126	14161	14161	10142.1	10142.1	0.910044	731
1023-17-001_binning.66	95.4316	1.79325	0.450349	0.016687	1714320	0	152	152	49242	49242	15875	15875	11278.4	11278.4	0.905315	1600
1023-17-001_binning.78	90.6541	0.699301	0.484071	0.011984	1241290	0	117	117	36423	36423	14471	14471	10609.3	10609.3	0.929243	1168
1023-17-001_binning.7	88.5507	0.483092	0.377433	0.019134	1726004	0	89	89	120054	120054	36003	36003	19393.3	19393.3	0.943116	1610
1023-17-001_binning.86	78.839	1.1236	0.349625	0.0164705	1025001	0	157	157	41788	41788	7512	7512	6528.67	6528.67	0.929035	1033
1023-17-001_binning.80	62.5611	0.705053	0.666711	0.0176346	1198640	0	224	224	17694	17694	5648	5648	5351.07	5351.07	0.953713	1183
1023-17-001_binning.67	93.5391	0.185185	0.46695	0.0209451	2308550	0	131	131	81752	81752	23499	23499	17622.5	17622.5	0.905453	1889
1023-17-001_binning.91	65.5172	0	0.536099	0.0204869	1507491	0	268	268	21146	21146	6544	6544	5624.97	5624.97	0.884471	1231
1023-17-001_binning.74	94.0992	0.241546	0.43919	0.0169279	1573891	0	95	95	79795	79795	30648	30648	16567.3	16567.3	0.940709	1467
1023-17-001_binning.73	72.3776	0	0.443217	0.0152377	1319835	0	202	202	36969	36969	7665	7665	6533.84	6533.84	0.938251	1261
1023-17-001_binning.72	97.0037	1.1236	0.410352	0.0135236	1452077	0	83	83	123102	123102	27287	27287	17494.9	17494.9	0.898925	1446
1023-17-001_binning.96	60.9441	0.13986	0.515302	0.0244179	1106652	0	224	224	15529	15529	5234	5234	4940.41	4940.41	0.909691	1203
1023-17-001_binning.88	73.2258	1.77419	0.524608	0.0166967	2861388	0	241	241	66735	66735	16794	16794	11873	11873	0.880186	2072
1023-17-001_binning.98	66.6107	0	0.494038	0.0146173	1209842	0	65	65	71394	71394	30756	30756	18613	18613	0.889393	1170
1023-17-001_binning.68	86.8431	0.675676	0.549125	0.0226401	2404072	0	142	142	126353	126353	25555	25555	16930.1	16930.1	0.871638	1817
1023-17-001_binning.90	84.8413	1.19048	0.5226	0.018498	2439745	0	172	172	72134	72134	19621	19621	14184.6	14184.6	0.906946	1982
1023-17-001_binning.94	90.0159	0.47619	0.55597	0.0176122	1883459	0	137	137	63174	63174	21733	21733	13747.9	13747.9	0.960828	1546
1023-17-001_binning.99	84.7729	0.671141	0.469651	0.0321058	1454416	0	126	126	64468	64468	15143	15143	11543	11543	0.876599	1473
1023-17-001_binning.87	87.549	0	0.371348	0.0175316	1741456	0	213	213	70028	70028	11710	11710	8175.85	8175.85	0.887297	1580
1023-17-001_binning.95	68.5484	0.716846	0.379008	0.0239319	1364025	0	120	120	49350	49350	16195	16195	11366.9	11366.9	0.921141	1137
1023-17-001_binning.97	98.9071	5.46448	0.387351	0.0177688	1658899	0	131	131	71169	71169	18844	18844	12663.4	12663.4	0.891869	1679
1025-17-001_binning.112	77.193	2.63158	0.441042	0.0166668	1425341	0	200	200	35878	35878	9194	9194	7126.7	7126.7	0.93828	1423
1025-17-001_binning.104	70.6897	0	0.469612	0.0211486	2143970	0	147	147	56435	56435	19392	19392	14584.8	14584.8	0.909838	1738
1025-17-001_binning.116	86.6032	0.634921	0.493877	0.0149017	1399587	0	127	127	45247	45247	15301	15301	11020.4	11020.4	0.955439	1268
1025-17-001_binning.114	73.0645	1.77419	0.524171	0.0163838	2892574	0	247	247	63276	63276	16898	16898	11710.8	11710.8	0.878818	2117
1025-17-001_binning.118	54.7338	1.72414	0.439968	0.0148332	1269008	0	268	268	16092	16092	5200	5200	4735.1	4735.1	0.928677	1377
1025-17-001_binning.100	91.1323	0.571429	0.538509	0.0167323	1920215	0	146	146	63245	63245	17787	17787	13152.2	13152.2	0.937268	1570
1025-17-001_binning.11	82.5661	1.04762	0.522505	0.0192289	2507396	0	185	185	72042	72042	19933	19933	13553.5	13553.5	0.906729	2027
1025-17-001_binning.117	84.0952	0.984127	0.557161	0.0160162	1833400	0	135	135	82961	82961	20181	20181	13580.7	13580.7	0.95687	1528
1025-17-001_binning.103	93.2161	2.1097	0.452065	0.0166297	1627862	0	136	136	58794	58794	15960	15960	11969.6	11969.6	0.908145	1515
1025-17-001_binning.133	87.069	6.55172	0.490693	0.016101	1528546	0	68	68	95752	95752	34464	34464	22478.6	22478.6	0.954302	1349
1025-17-001_binning.108	93.1382	0.950021	0.444716	0.0307508	2180142	0	259	259	35645	35645	9920	9920	8417.54	8417.54	0.886713	1884
1025-17-001_binning.115	91.8158	1.48148	0.494899	0.0239355	2250341	0	161	161	90683	90683	22652	22652	13977.3	13977.3	0.919878	1844
1025-17-001_binning.10	91.0648	2.0729	0.447094	0.0158903	2560630	0	159	159	87378	87378	26990	26990	16104.6	16104.6	0.903739	2366
1025-17-001_binning.123	92.1986	0.70922	0.452516	0.0182533	1409682	0	98	98	56772	56772	20059	20059	14384.5	14384.5	0.920441	1391
1025-17-001_binning.12	91.8216	0.371747	0.508254	0.018121	2246160	0	169	169	64628	64628	15541	15541	13290.9	13290.9	0.912627	1747
1025-17-001_binning.1	93.2075	0	0.522626	0.0271227	2022016	0	194	194	40906	40906	13055	13055	10422.8	10422.8	0.894127	1746
1025-17-001_binning.121	78.5305	3.84615	0.40014	0.0174475	1725218	0	268	268	22068	22068	7717	7717	6437.38	6437.38	0.912172	1653
1025-17-001_binning.131	79.1716	0.671141	0.468667	0.0334066	1422747	0	150	150	46375	46375	12625	12625	9484.98	9484.98	0.87665	1464
1025-17-001_binning.129	91.5177	0.0805153	0.450179	0.0182782	1779631	0	142	142	76541	76541	18133	18133	12532.6	12532.6	0.922875	1625
1025-17-001_binning.145	89.8876	1.1236	0.260125	0.0187548	1001277	0	108	108	36631	36631	12897	12897	9271.08	9271.08	0.919723	1056
1025-17-001_binning.126	94.0097	0.838253	0.384043	0.01703	1628752	0	147	147	64517	64517	15252	15252	11079.9	11079.9	0.90295	1725
1025-17-001_binning.156	61.1643	0	0.450198	0.021918	1741398	0	215	215	39995	39995	9804	9804	8099.53	8099.53	0.909222	1675
1025-17-001_binning.141	79.6756	0	0.584496	0.0176969	1218101	0	143	143	32661	32661	10795	10795	8518.19	8518.19	0.895872	1259
1025-17-001_binning.135	82.8836	0	0.52616	0.0251976	1853946	0	216	216	48539	48539	10687	10687	8583.08	8583.08	0.898136	1468
1025-17-001_binning.144	90.0168	2.01342	0.626357	0.0161377	1512206	0	108	108	75004	75004	20243	20243	14001.9	14001.9	0.904438	1473
1025-17-001_binning.168	75.8621	1.72414	0.453908	0.0235432	2408072	0	258	258	73751	73751	12038	12038	9333.61	9333.61	0.872663	1823
1025-17-001_binning.167	74.3541	8.24561	0.424632	0.0293901	3479379	0	561	561	39271	39271	7498	7498	6202.1	6202.1	0.901195	3797
1025-17-001_binning.138	89.0338	1.78598	0.465587	0.0183919	1774813	0	156	156	46938	46938	16729	16729	11377	11377	0.907998	1646
1025-17-001_binning.158	86.8015	2.3795	0.491167	0.0172356	1338145	0	121	121	39411	39411	14495	14495	11059	11059	0.91334	1251
1025-17-001_binning.134	99.4536	0	0.388688	0.017218	1559451	0	108	108	81661	81661	18966	18966	14439.4	14439.4	0.892586	1547
1025-17-001_binning.166	92.3387	0	0.518752	0.0162062	1557772	0	109	109	108500	108500	20051	20051	14291.5	14291.5	0.904784	1445
1025-17-001_binning.178	79.0909	2.72727	0.334731	0.0165793	2164464	0	186	186	72524	72524	16951	16951	11636.9	11636.9	0.932114	1951
1025-17-001_binning.159	62.5418	5.25727	0.623402	0.0183065	1512973	0	334	334	17003	17003	4642	4642	4529.86	4529.86	0.904725	1609
1025-17-001_binning.163	91.0952	6.94444	0.521439	0.0173252	1779232	0	118	118	92808	92808	24864	24864	15078.2	15078.2	0.953132	1507
1025-17-001_binning.188	65.283	0.943396	0.473183	0.0140868	1119096	0	238	238	16689	16689	4801	4801	4702.08	4702.08	0.938265	1223
1025-17-001_binning.179	58.1197	0.598291	0.45399	0.0145397	629087	0	56	56	35036	35036	14900	14900	11233.7	11233.7	0.907824	644
1025-17-001_binning.173	96.7742	0	0.426667	0.0106121	1742946	0	112	112	57314	57314	20816	20816	15562	15562	0.923049	1507
1025-17-001_binning.190	58.7774	0	0.507361	0.0256574	1700529	0	250	250	28567	28567	7986	7986	6802.12	6802.12	0.917102	1563
1025-17-001_binning.191	62.6959	7.75862	0.496412	0.0255707	1338537	0	228	228	25992	25992	6529	6529	5870.78	5870.78	0.897942	1365
1025-17-001_binning.160	61.9464	0.786713	0.365611	0.0147132	1832373	0	195	195	61233	61233	12708	12708	9396.78	9396.78	0.925716	1659
1025-17-001_binning.175	87.4286	0	0.499374	0.0163528	2051401	0	164	164	68009	68009	16215	16215	12508.5	12508.5	0.938397	1661
1025-17-001_binning.23	75.6897	6.89655	0.469164	0.0196032	2130071	0	213	213	56289	56289	13080	13080	10000.3	10000.3	0.925607	1860
1025-17-001_binning.169	70.7431	0.775194	0.343738	0.0144904	998089	0	111	111	36594	36594	12363	12363	8991.79	8991.79	0.910714	1028
1025-17-001_binning.32	68.9655	0	0.535578	0.0211561	1698554	0	258	258	21444	21444	7406	7406	6583.54	6583.54	0.881756	1341
1025-17-001_binning.183	86.7183	1.6233	0.440642	0.019661	2043043	0	311	311	26738	26738	7632	7632	6569.27	6569.27	0.906659	1842
1025-17-001_binning.186	77.7911	4.22705	0.467036	0.0167492	1901820	0	296	296	41905	41905	7833	7833	6425.07	6425.07	0.929417	1999
1025-17-001_binning.42	58.6207	0	0.602877	0.0265519	1203783	0	195	195	31079	31079	7232	7232	6173.25	6173.25	0.861151	1189
1025-17-001_binning.177	75.3493	0	0.545771	0.0199647	1416034	0	128	128	42987	42987	14424	14424	11062.8	11062.8	0.904487	1351
1025-17-001_binning.22	81.5926	3.91499	0.597074	0.0200399	1412874	0	169	169	44094	44094	10775	10775	8360.2	8360.2	0.881447	1477
1025-17-001_binning.33	86.1088	0	0.481267	0.0145256	1249614	0	126	126	34419	34419	15047	15047	9917.57	9917.57	0.916697	1211
1025-17-001_binning.25	71.5668	0	0.411655	0.0114871	1042170	0	55	55	93184	93184	34312	34312	18948.5	18948.5	0.901928	1018
1025-17-001_binning.24	85.1852	0.753086	0.439672	0.0167586	2142444	0	190	190	83516	83516	16410	16410	11276	11276	0.906086	1815
1025-17-001_binning.57	68.9655	1.72414	0.502707	0.0202371	2203619	0	268	268	28017	28017	10110	10110	8222.46	8222.46	0.914329	1843
1025-17-001_binning.34	95.7494	0.356544	0.55317	0.0222111	1820980	0	111	111	79148	79148	25505	25505	16405.2	16405.2	0.912941	1712
1025-17-001_binning.64	94.4569	0	0.421514	0.0178766	1359837	0	118	118	42883	42883	16606	16606	11524	11524	0.910256	1198
1025-17-001_binning.49	63.1225	1.6129	0.481981	0.0161943	635554	0	150	150	15727	15727	4419	4419	4237.03	4237.03	0.924017	772
1025-17-001_binning.41	85.9325	0.402726	0.557751	0.0217983	2328949	0	246	246	51939	51939	11532	11532	9467.27	9467.27	0.886311	1849
1025-17-001_binning.74	56.2069	0	0.477039	0.0226878	1547130	0	194	194	32179	32179	9516	9516	7974.9	7974.9	0.891821	1305
1025-17-001_binning.37	92.0582	0	0.525633	0.0222333	1696393	0	207	207	48342	48342	9824	9824	8195.14	8195.14	0.902235	1641
1025-17-001_binning.62	60.2516	0.125786	0.496132	0.0232908	1629936	0	232	232	31182	31182	8473	8473	7025.59	7025.59	0.890435	1322
1025-17-001_binning.52	54.5572	0	0.395394	0.0174776	676464	0	155	155	14434	14434	4489	4489	4364.28	4364.28	0.930357	751
1025-17-001_binning.67	86.381	0	0.473114	0.0169063	1486062	0	125	125	63093	63093	15408	15408	11888.5	11888.5	0.94818	1306
1025-17-001_binning.65	64.3217	1.34228	0.613362	0.0266648	1018212	0	141	141	33376	33376	9228	9228	7221.36	7221.36	0.880213	1070
1025-17-001_binning.72	90.7937	0.47619	0.47686	0.0134877	1829997	0	128	128	66437	66437	19126	19126	14296.9	14296.9	0.92981	1519
1025-17-001_binning.84	60	1.81818	0.336434	0.015312	2218408	0	327	327	61838	61838	8405	8405	6784.12	6784.12	0.914412	2042
1025-17-001_binning.63	73.6014	0	0.443102	0.0175121	1331603	0	210	210	32808	32808	7667	7667	6340.97	6340.97	0.936663	1279
1025-17-001_binning.75	97.2939	1.07527	0.43629	0.0187875	2017604	0	133	133	71213	71213	24286	24286	15170	15170	0.894717	1848
1025-17-001_binning.80	89.3526	1.12874	0.495589	0.0272456	1455417	0	125	125	73822	73822	15057	15057	11643.3	11643.3	0.899941	1390
1025-17-001_binning.68	83.9033	1.30112	0.483313	0.0184098	2093070	0	171	171	63654	63654	18473	18473	12240.2	12240.2	0.903433	1813
1025-17-001_binning.9	58.6207	0	0.489618	0.0167169	1157952	0	109	109	41811	41811	13687	13687	10623.4	10623.4	0.946496	1060
1025-17-001_binning.70	78.5185	0	0.497797	0.0213528	1924768	0	165	165	76862	76862	15280	15280	11665.3	11665.3	0.870882	1484
1025-17-001_binning.71	55.9983	0.675676	0.517692	0.0204058	1863613	0	119	119	67547	67547	20898	20898	15660.6	15660.6	0.871209	1489
1025-17-001_binning.55	86.6742	1.18243	0.548516	0.0225264	2386704	0	134	134	152133	152133	24330	24330	17811.2	17811.2	0.871747	1801
1025-17-001_binning.78	64.5161	0	0.382247	0.0206002	1231354	0	108	108	64808	64808	16766	16766	11401.4	11401.4	0.918687	1078
1025-17-001_binning.76	90.3661	1.56853	0.477953	0.0212753	2443997	0	150	150	89809	89809	22019	22019	16293.3	16293.3	0.89979	1905
1025-17-001_binning.98	74.5847	0.359788	0.532835	0.0142857	1722322	0	228	228	50025	50025	9045	9045	7554.04	7554.04	0.951124	1437
1025-17-001_binning.90	91.248	1.10205	0.377923	0.0193542	1768945	0	134	134	120040	120040	22334	22334	13201.1	13201.1	0.938186	1685
1025-17-001_binning.94	69.0535	0.37037	0.553759	0.0235515	1826485	0	179	179	39819	39819	13339	13339	10203.8	10203.8	0.889648	1571
1025-17-001_binning.86	92.4825	7.29895	0.373	0.0187339	2233110	0	191	191	126771	126771	18557	18557	11691.7	11691.7	0.915679	2093
1025-17-001_binning.77	92.7226	1.8018	0.514638	0.030374	3063098	0	282	282	65992	65992	14782	14782	10862	10862	0.892953	2439
1025-17-001_binning.97	72.8671	3.50483	0.392796	0.0220753	2233601	0	360	360	28324	28324	7396	7396	6204.45	6204.45	0.90746	2209
1029-17-001_binning.21	54.7962	7.93103	0.47664	0.0232989	1845617	0	291	291	32158	32158	7523	7523	6342.33	6342.33	0.897892	1660
1029-17-001_binning.13	74.1379	0	0.485079	0.0227536	2098438	0	225	225	52874	52874	12059	12059	9326.39	9326.39	0.901786	1825
1029-17-001_binning.30	74.1379	0	0.547335	0.0235606	2468463	0	167	167	62922	62922	22501	22501	14781.2	14781.2	0.869387	1886
1029-17-001_binning.14	90.6541	0.699301	0.482287	0.0154683	1294443	0	129	129	40047	40047	13896	13896	10034.4	10034.4	0.924955	1217
1029-17-001_binning.34	70.6897	1.72414	0.551752	0.0309129	1711091	0	238	238	33658	33658	8606	8606	7189.46	7189.46	0.938972	1497
1029-17-001_binning.41	74.1379	0	0.469878	0.0224456	2162559	0	164	164	43710	43710	19454	19454	13186.3	13186.3	0.909269	1745
1029-17-001_binning.31	89.2007	0	0.492867	0.0150429	1368375	0	121	121	65511	65511	13996	13996	11308.9	11308.9	0.914175	1310
1029-17-001_binning.29	87.7619	0.952381	0.492462	0.0145501	1451485	0	106	106	70619	70619	19709	19709	13693.3	13693.3	0.952482	1300
1029-17-001_binning.23	87.1746	1.8254	0.523079	0.0191008	2566459	0	206	206	84116	84116	17638	17638	12458.5	12458.5	0.905509	2100
1029-17-001_binning.46	78.2625	0.561798	0.419083	0.0207478	1240727	0	188	188	31240	31240	8077	8077	6599.61	6599.61	0.913806	1177
1029-17-001_binning.17	76.049	0	0.4432	0.0164874	1321595	0	261	261	24563	24563	5447	5447	5063.58	5063.58	0.933175	1339
1029-17-001_binning.61	73.5893	0	0.454802	0.023095	2299394	0	324	324	70163	70163	8353	8353	7096.9	7096.9	0.87486	1767
1029-17-001_binning.33	55.4815	0.344531	0.345122	0.0139177	941154	0	100	100	37102	37102	13362	13362	9411.54	9411.54	0.912219	926
1029-17-001_binning.45	88.1132	0	0.486914	0.0262917	2169856	0	298	298	67148	67148	8392	8392	7281.4	7281.4	0.889668	1785
1029-17-001_binning.52	80.4312	1.11111	0.530365	0.0172104	1819340	0	307	307	20708	20708	6616	6616	5926.19	5926.19	0.944523	1609
1029-17-001_binning.26	74.5567	0.37296	0.337061	0.0160602	1724324	0	189	189	33762	33762	12241	12241	9123.41	9123.41	0.934641	1562
1029-17-001_binning.39	70.9677	1.07527	0.376438	0.020708	1377251	0	103	103	84655	84655	23270	23270	13371.4	13371.4	0.913319	1177
1029-17-001_binning.59	92.254	1.5873	0.555054	0.0202972	1922620	0	164	164	64579	64579	15924	15924	11723.3	11723.3	0.95698	1609
1029-17-001_binning.67	97.7517	0	0.425962	0.0121218	1804693	0	107	107	122810	122810	21178	21178	16866.3	16866.3	0.91646	1569
1029-17-001_binning.72	87.6508	0.238095	0.471267	0.0180079	1484831	0	169	169	40212	40212	11551	11551	8785.98	8785.98	0.945924	1329
1029-17-001_binning.60	76.6405	1.76329	0.375916	0.0229379	1588338	0	252	252	22605	22605	7244	7244	6302.93	6302.93	0.935584	1642
1029-17-001_binning.74	91.8466	2.15873	0.476881	0.013041	1922739	0	156	156	46774	46774	17016	17016	12325.2	12325.2	0.923021	1626
1029-17-001_binning.7	95.1049	5.20591	0.374806	0.013034	2205238	0	127	127	111908	111908	25099	25099	17364.1	17364.1	0.923537	1961
1029-17-001_binning.63	79.561	0	0.399947	0.016246	1779693	0	240	240	31749	31749	9252	9252	7415.39	7415.39	0.913254	1657
1031-17-001_binning.11	62.931	1.72414	0.516866	0.0283685	2200802	0	342	342	25024	25024	7757	7757	6435.09	6435.09	0.879563	1835
1031-17-001_binning.1	57.931	1.72414	0.480278	0.0256957	1712155	0	234	234	30700	30700	8978	8978	7316.9	7316.9	0.891521	1465
1031-17-001_binning.15	75.627	3.44828	0.436324	0.0222277	2246563	0	236	236	37182	37182	12737	12737	9519.33	9519.33	0.90582	1846
1031-17-001_binning.27	88.9513	0	0.421462	0.0188569	1412947	0	108	108	47878	47878	21457	21457	13082.8	13082.8	0.913138	1232
1031-17-001_binning.13	85.1353	0.455255	0.481428	0.016527	1174382	0	163	163	29430	29430	8572	8572	7204.8	7204.8	0.918077	1181
1031-17-001_binning.10	60.0588	1.47059	0.611156	0.0197905	1423978	0	311	311	14639	14639	4745	4745	4578.71	4578.71	0.946053	1456
1031-17-001_binning.38	63.1034	0	0.530552	0.021448	1773555	0	216	216	36619	36619	10081	10081	8210.9	8210.9	0.898388	1382
1031-17-001_binning.39	72.4138	0	0.549388	0.021079	2357638	0	156	156	77056	77056	23651	23651	15113.1	15113.1	0.871188	1794
1031-17-001_binning.12	89.3122	1.94444	0.477515	0.0139413	1849318	0	148	148	76165	76165	16662	16662	12495.4	12495.4	0.930452	1548
1031-17-001_binning.42	53.7618	0	0.508337	0.0242141	1507430	0	284	284	19014	19014	6059	6059	5307.85	5307.85	0.922502	1422
1031-17-001_binning.23	56.4798	0.619579	0.442215	0.0190163	1247757	0	286	286	13536	13536	4633	4633	4362.79	4362.79	0.913839	1272
1031-17-001_binning.19	54.323	0.617284	0.481168	0.0187741	1257376	0	196	196	60349	60349	7104	7104	6415.18	6415.18	0.946199	1077
1031-17-001_binning.16	88.1413	2.10657	0.507428	0.0207453	2268015	0	274	274	26646	26646	10154	10154	8277.43	8277.43	0.911628	1863
1031-17-001_binning.43	55.5264	0	0.445037	0.0306803	786787	0	186	186	17172	17172	4397	4397	4230.04	4230.04	0.906152	859
1031-17-001_binning.36	90.8413	0.952381	0.556441	0.0157375	1898973	0	140	140	84437	84437	18809	18809	13564.1	13564.1	0.956692	1569
1031-17-001_binning.29	74.5153	1.52263	0.500815	0.0210798	2030679	0	237	237	50383	50383	11577	11577	8568.27	8568.27	0.875063	1633
1031-17-001_binning.33	84.717	0.125786	0.486075	0.0269368	2106126	0	264	264	65321	65321	10203	10203	7977.75	7977.75	0.88898	1735
1031-17-001_binning.44	86.3492	0.031746	0.531367	0.0160149	1990232	0	242	242	36472	36472	10825	10825	8224.1	8224.1	0.944712	1702
1031-17-001_binning.46	78.3519	1.98413	0.522564	0.0223127	2379778	0	305	305	40378	40378	10624	10624	7802.55	7802.55	0.904803	2029
1031-17-001_binning.45	71.3762	0.668954	0.519144	0.0214614	1707317	0	228	228	46581	46581	8925	8925	7488.23	7488.23	0.923502	1568
1031-17-001_binning.2	78.2051	3.54021	0.342702	0.0223519	2149147	0	406	406	24171	24171	5905	5905	5293.47	5293.47	0.902698	1973
1031-17-001_binning.53	69.5248	0.376099	0.378255	0.0199831	1406124	0	243	243	20551	20551	6520	6520	5786.52	5786.52	0.937544	1474
1031-17-001_binning.70	51.7241	0	0.55922	0.0242752	1228368	0	267	267	14812	14812	4807	4807	4600.63	4600.63	0.90316	1037
1031-17-001_binning.31	91.4634	1.18432	0.345424	0.0135259	1549651	0	189	189	39126	39126	10979	10979	8199.21	8199.21	0.905241	1587
1031-17-001_binning.40	59.7272	3.5001	0.383988	0.0181678	1085000	0	215	215	31480	31480	5480	5480	5046.51	5046.51	0.89858	1274
1031-17-001_binning.50	55.812	3.23671	0.420981	0.0240613	1941364	0	406	406	21697	21697	4936	4936	4781.68	4781.68	0.907633	2048
1031-17-001_binning.59	70.7265	0	0.440697	0.016815	1460386	0	264	264	18964	18964	6192	6192	5531.77	5531.77	0.928111	1427
1031-17-001_binning.67	64.2953	2.06935	0.599768	0.0222572	1118914	0	226	226	26123	26123	5200	5200	4950.95	4950.95	0.888384	1238
1031-17-001_binning.78	62.5451	0.894855	0.623971	0.0219959	1016722	0	231	231	14326	14326	4416	4416	4401.39	4401.39	0.900195	1153
1031-17-001_binning.68	50.1689	1.69643	0.482895	0.0217049	1391560	0	311	311	28371	28371	4500	4500	4474.47	4474.47	0.916823	1359
1031-17-001_binning.7	91.3889	1.41975	0.469245	0.0218834	2223184	0	170	170	56563	56563	18182	18182	13077.6	13077.6	0.906058	1798
1031-17-001_binning.82	81.5056	0	0.533842	0.0229997	1784421	0	262	262	31793	31793	8412	8412	6810.77	6810.77	0.879587	1402
1031-17-001_binning.61	78.9499	8.85781	0.39013	0.023765	1888741	0	323	323	41448	41448	6548	6548	5847.5	5847.5	0.920291	1897
1031-17-001_binning.71	76.283	0.845411	0.452766	0.0204064	1631343	0	221	221	31016	31016	9817	9817	7381.64	7381.64	0.913005	1566
1031-17-001_binning.80	86.5771	3.6141	0.450928	0.0250934	2723319	0	403	403	45246	45246	8226	8226	6757.62	6757.62	0.878958	2208
1033-17-001_binning.1	56.6876	0	0.36989	0.0191153	1915705	0	379	379	24860	24860	5262	5262	5054.63	5054.63	0.880118	1845
1033-17-001_binning.115	75.2351	5.45455	0.440366	0.0207738	2055631	0	373	373	21990	21990	6362	6362	5511.08	5511.08	0.907206	1960
1033-17-001_binning.12	74.1379	0	0.469892	0.0224619	2165009	0	147	147	59451	59451	19844	19844	14728	14728	0.908217	1759
1033-17-001_binning.110	96.7742	0.806452	0.448384	0.0225646	2117106	0	109	109	82894	82894	26466	26466	19423	19423	0.918172	1849
1033-17-001_binning.119	78.0899	1.1236	0.272413	0.0144061	724640	0	56	56	49321	49321	16844	16844	12940	12940	0.941818	689
1033-17-001_binning.112	87.0317	0.634921	0.531514	0.0157389	1891359	0	194	194	43789	43789	12417	12417	9749.27	9749.27	0.941171	1582
1033-17-001_binning.127	72.6803	0	0.421927	0.0250659	850482	0	183	183	19231	19231	5014	5014	4647.44	4647.44	0.915081	866
1033-17-001_binning.106	71.9455	2.28005	0.479771	0.0239619	1669978	0	218	218	42970	42970	9247	9247	7660.45	7660.45	0.891041	1439
1033-17-001_binning.105	80.5914	2.22222	0.53672	0.0241599	2000518	0	334	334	24727	24727	6513	6513	5989.57	5989.57	0.923792	1740
1033-17-001_binning.120	95.4301	0	0.425961	0.0108863	1778249	0	106	106	86692	86692	24017	24017	16775.9	16775.9	0.916903	1549
1033-17-001_binning.20	57.21	0	0.501781	0.0187526	882014	0	168	168	19186	19186	5450	5450	5250.08	5250.08	0.936619	845
1033-17-001_binning.22	54.279	0	0.501225	0.0169566	1410783	0	264	264	19808	19808	5760	5760	5343.88	5343.88	0.94304	1311
1033-17-001_binning.122	87.5	0	0.472567	0.0175094	1504583	0	123	123	56662	56662	15872	15872	12232.4	12232.4	0.942593	1296
1033-17-001_binning.111	81.0412	1.3986	0.4449	0.0156386	1450080	0	199	199	32208	32208	9232	9232	7286.83	7286.83	0.935048	1375
1033-17-001_binning.13	95.0265	0.47619	0.490293	0.0178657	1560207	0	75	75	84782	84782	33282	33282	20802.8	20802.8	0.948177	1374
1033-17-001_binning.101	51.9329	0.369004	0.396618	0.0168822	612065	0	148	148	13429	13429	4052	4052	4135.57	4135.57	0.926959	685
1033-17-001_binning.27	72.7273	0	0.448446	0.0323194	2494190	0	347	347	67867	67867	8448	8448	7187.87	7187.87	0.873059	1949
1033-17-001_binning.31	62.931	0	0.45373	0.0205833	1050642	0	205	205	13865	13865	5464	5464	5125.08	5125.08	0.919988	1142
1033-17-001_binning.121	94.955	0.524476	0.34951	0.0184857	1827401	0	135	135	91150	91150	21066	21066	13536.3	13536.3	0.920899	1662
1033-17-001_binning.44	67.2989	5.51724	0.455435	0.0209526	1224780	0	240	240	17762	17762	5557	5557	5103.25	5103.25	0.909897	1333
1033-17-001_binning.34	92.4024	0.699301	0.482802	0.0126549	1230993	0	102	102	50484	50484	16641	16641	12068.6	12068.6	0.922286	1160
1033-17-001_binning.37	81.4885	2.28495	0.496662	0.0249508	1321176	0	186	186	24712	24712	8637	8637	7103.1	7103.1	0.903245	1301
1033-17-001_binning.38	69.611	2.36486	0.513591	0.0194067	1211463	0	184	184	27263	27263	7817	7817	6584.04	6584.04	0.959685	1147
1033-17-001_binning.16	71.0036	1.6129	0.376869	0.0244867	1385307	0	126	126	73293	73293	15515	15515	10994.5	10994.5	0.916387	1236
1033-17-001_binning.3	88.291	3.90476	0.475703	0.0139186	1811928	0	195	195	42307	42307	11747	11747	9291.94	9291.94	0.927411	1589
1033-17-001_binning.26	70.5484	4.42901	0.501475	0.0218013	1944465	0	237	237	56850	56850	10651	10651	8204.49	8204.49	0.878407	1548
1033-17-001_binning.35	75.8168	1.02768	0.586258	0.0203678	1078552	0	197	197	18592	18592	5933	5933	5474.88	5474.88	0.905133	1154
1033-17-001_binning.32	83.2126	0.16469	0.380068	0.0187343	1666253	0	151	151	64519	64519	16665	16665	11034.8	11034.8	0.9395	1615
1033-17-001_binning.33	81.5025	0.371747	0.484331	0.0223271	2175461	0	222	222	53869	53869	14058	14058	9799.37	9799.37	0.906152	1901
1033-17-001_binning.56	93.3871	0	0.518336	0.0164395	1600259	0	120	120	83020	83020	17947	17947	13335.5	13335.5	0.902458	1508
1033-17-001_binning.39	79.5903	0.671141	0.525887	0.0218731	1390527	0	258	258	18469	18469	5795	5795	5389.64	5389.64	0.900095	1436
1033-17-001_binning.57	79.1587	8.04762	0.518002	0.0195812	1478960	0	268	268	19556	19556	6038	6038	5518.51	5518.51	0.954612	1452
1033-17-001_binning.50	62.5587	2.89855	0.439577	0.0182044	1094488	0	230	230	19461	19461	4952	4952	4758.64	4758.64	0.940941	1172
1033-17-001_binning.68	74.9231	1.06264	0.282867	0.0142105	1110200	0	85	85	48246	48246	19558	19558	13061.2	13061.2	0.887344	1180
1033-17-001_binning.52	90.2189	1.30112	0.507982	0.0190442	2212976	0	199	199	40319	40319	13552	13552	11120.5	11120.5	0.908225	1776
1033-17-001_binning.75	68.1034	0	0.469545	0.0203844	1817614	0	307	307	36988	36988	6855	6855	5920.57	5920.57	0.933468	1601
1033-17-001_binning.66	79.3148	0	0.448545	0.014021	668330	0	63	63	44427	44427	14597	14597	10608.4	10608.4	0.909863	673
1033-17-001_binning.64	70.9894	1.90476	0.523216	0.0216116	2171913	0	259	259	42056	42056	11893	11893	8385.76	8385.76	0.906852	1826
1033-17-001_binning.45	90.049	0.196078	0.359246	0.0164759	1766022	0	232	232	35330	35330	9134	9134	7612.16	7612.16	0.910062	1678
1033-17-001_binning.62	81.5255	1.70455	0.472857	0.0124143	1377741	0	207	207	24966	24966	7564	7564	6655.75	6655.75	0.933837	1410
1033-17-001_binning.40	94.4306	3.37995	0.33544	0.0198627	2639850	0	180	180	116703	116703	23653	23653	14665.8	14665.8	0.92516	2416
1033-17-001_binning.51	70.9677	0	0.492136	0.0147875	1195368	0	96	96	56713	56713	16043	16043	12451.8	12451.8	0.949805	1086
1033-17-001_binning.71	54.1508	3.09524	0.539326	0.0206777	1339554	0	211	211	38088	38088	7523	7523	6348.6	6348.6	0.92356	1162
1033-17-001_binning.83	63.1579	1.75439	0.541012	0.0239896	556747	0	114	114	18651	18651	5007	5007	4883.75	4883.75	0.935739	621
1033-17-001_binning.85	79.6552	3.44828	0.573958	0.025087	1265203	0	135	135	45999	45999	12047	12047	9371.87	9371.87	0.896862	1321
1033-17-001_binning.73	76.5352	0	0.522212	0.0210464	2409193	0	283	283	44393	44393	10926	10926	8513.05	8513.05	0.907685	2180
1033-17-001_binning.74	74.897	0.185185	0.527956	0.0223289	1812649	0	232	232	50308	50308	9643	9643	7813.14	7813.14	0.897649	1445
1033-17-001_binning.88	81.2148	1.1236	0.421402	0.0202648	1053955	0	200	200	15112	15112	5892	5892	5269.77	5269.77	0.917128	1043
1033-17-001_binning.63	97.018	1.53352	0.542451	0.0277065	2666162	0	166	166	102767	102767	24046	24046	16061.2	16061.2	0.872246	2052
1033-17-001_binning.77	61.4153	1.13636	0.436521	0.0151434	1605651	0	310	310	21975	21975	5518	5518	5179.52	5179.52	0.917986	1692
1033-17-001_binning.79	64.2596	1.32075	0.48652	0.0204314	1705883	0	314	314	21176	21176	6081	6081	5432.75	5432.75	0.924802	1519
1033-17-001_binning.8	69.0566	0.503145	0.493976	0.0213955	1822098	0	268	268	48684	48684	7755	7755	6798.87	6798.87	0.88267	1496
1033-17-001_binning.91	92.7778	0.634921	0.556871	0.0152093	1875898	0	124	124	85697	85697	20229	20229	15128.2	15128.2	0.95831	1540
1033-17-001_binning.72	86.5135	2.331	0.393326	0.025443	2339230	0	320	320	45295	45295	9464	9464	7310.09	7310.09	0.911648	2189
1033-17-001_binning.89	89.9434	0.535714	0.436397	0.0220803	2269225	0	216	216	67078	67078	13600	13600	10505.7	10505.7	0.906224	1866
1035-17-001_binning.104	75	0	0.509121	0.0196024	2162376	0	238	238	38753	38753	11009	11009	9085.61	9085.61	0.910907	1757
1035-17-001_binning.113	80.7344	1.1236	0.420547	0.0216255	1115174	0	168	168	24187	24187	8086	8086	6637.94	6637.94	0.91357	1055
1035-17-001_binning.120	94.382	4.49438	0.269683	0.0213431	1350387	0	112	112	90019	90019	17311	17311	12057	12057	0.909621	1405
1035-17-001_binning.12	86.6025	0.806452	0.498323	0.0265548	1267356	0	154	154	44885	44885	9887	9887	8229.58	8229.58	0.907107	1218
1035-17-001_binning.108	87.8095	0	0.473152	0.0163925	1468653	0	131	131	56710	56710	17144	17144	11211.1	11211.1	0.948376	1292
1035-17-001_binning.106	92.2434	0.634921	0.55667	0.0153437	1835447	0	146	146	92351	92351	16142	16142	12571.6	12571.6	0.95625	1546
1035-17-001_binning.103	68.6792	0.125786	0.494148	0.0239841	1847148	0	265	265	49747	49747	7618	7618	6970.37	6970.37	0.88701	1498
1035-17-001_binning.123	92.0513	1.92308	0.267311	0.0161562	710341	0	58	58	59684	59684	20796	20796	12247.3	12247.3	0.928399	641
1035-17-001_binning.111	87.8751	2.0934	0.440394	0.0167439	1494288	0	151	151	42535	42535	12341	12341	9895.95	9895.95	0.943436	1441
1035-17-001_binning.114	77.2898	1.49691	0.451708	0.0220396	2014243	0	299	299	32516	32516	7851	7851	6736.6	6736.6	0.872999	1654
1035-17-001_binning.109	96.8789	0.749064	0.40924	0.0171083	1475254	0	81	81	90711	90711	27326	27326	18213	18213	0.898895	1464
1035-17-001_binning.122	82.1998	0	0.480555	0.0164918	1093532	0	164	164	28527	28527	8023	8023	6667.88	6667.88	0.926612	1243
1035-17-001_binning.31	52.8302	3.77358	0.43419	0.0164839	1483093	0	303	303	18055	18055	4969	4969	4894.7	4894.7	0.918695	1590
1035-17-001_binning.4	96.4912	3.34928	0.37698	0.0208479	1781414	0	202	202	42108	42108	11932	11932	8818.88	8818.88	0.938675	1771
1035-17-001_binning.119	80.3521	0	0.400462	0.0155045	1806323	0	125	125	57505	57505	20366	20366	14450.6	14450.6	0.909207	1575
1035-17-001_binning.10	97.8431	0.294118	0.367997	0.0172195	2283514	0	239	239	58731	58731	11962	11962	9554.45	9554.45	0.866161	2130
1035-17-001_binning.110	96.2264	0	0.518675	0.0268218	2355054	0	97	97	120565	120565	39020	39020	24278.9	24278.9	0.891604	1960
1035-17-001_binning.27	96.7742	0	0.425912	0.0114907	1782745	0	109	109	84384	84384	22938	22938	16355.5	16355.5	0.915945	1553
1035-17-001_binning.32	92.4024	0.699301	0.483853	0.0119011	1259084	0	105	105	65188	65188	17432	17432	11991.3	11991.3	0.928064	1171
1035-17-001_binning.37	93.0021	0.879765	0.517756	0.0174195	1589190	0	133	133	43201	43201	15984	15984	11948.8	11948.8	0.903118	1494
1035-17-001_binning.21	75.5967	0.0925926	0.527764	0.023411	1785504	0	218	218	51004	51004	10474	10474	8190.39	8190.39	0.893018	1427
1035-17-001_binning.5	56.6771	0	0.594776	0.0179081	1192390	0	264	264	17636	17636	4926	4926	4516.63	4516.63	0.908293	1127
1035-17-001_binning.127	81.9687	2.09732	0.43039	0.0281206	2747416	0	470	470	22648	22648	7046	7046	5845.57	5845.57	0.896405	2831
1035-17-001_binning.25	58.0483	0.226757	0.571289	0.0256419	1194822	0	284	284	10594	10594	4272	4272	4207.12	4207.12	0.870607	1177
1035-17-001_binning.28	55.8209	4.46097	0.457643	0.0226484	1567992	0	202	202	60870	60870	9080	9080	7762.34	7762.34	0.896947	1391
1035-17-001_binning.3	88.127	1.7619	0.521986	0.0173893	2583460	0	187	187	59381	59381	21015	21015	13815.3	13815.3	0.904204	2080
1035-17-001_binning.35	90.0044	1.77305	0.452201	0.0193621	1430525	0	145	145	48077	48077	13369	13369	9865.69	9865.69	0.919687	1451
1035-17-001_binning.54	96.5517	3.9185	0.49124	0.0149055	1569134	0	66	66	137684	137684	35939	35939	23774.8	23774.8	0.952936	1357
1035-17-001_binning.62	51.7241	0	0.34513	0.0145687	783869	0	109	109	34295	34295	8757	8757	7191.46	7191.46	0.919185	803
1035-17-001_binning.49	66	5.71429	0.505095	0.021523	1609934	0	318	318	18391	18391	5587	5587	5062.69	5062.69	0.920622	1560
1035-17-001_binning.50	93.0108	2.15054	0.449475	0.0227181	2025519	0	241	241	42840	42840	10582	10582	8404.64	8404.64	0.916198	1915
1035-17-001_binning.44	51.3686	0.184502	0.39243	0.0211269	754642	0	181	181	14707	14707	4192	4192	4169.29	4169.29	0.924963	870
1035-17-001_binning.66	74.1379	0	0.469942	0.0215092	2193076	0	164	164	43997	43997	19894	19894	13372.4	13372.4	0.910005	1807
1035-17-001_binning.63	65.6818	3.14465	0.462469	0.0252975	811817	0	183	183	16613	16613	4506	4506	4436.16	4436.16	0.931385	890
1035-17-001_binning.38	96.5474	0.273224	0.389447	0.01539	1523004	0	99	99	81367	81367	22124	22124	15383.9	15383.9	0.893237	1531
1035-17-001_binning.57	75.5873	0.47619	0.504091	0.0178227	1446478	0	232	232	27596	27596	7110	7110	6234.82	6234.82	0.946166	1317
1035-17-001_binning.56	52.3693	0.33557	0.554317	0.0319139	1140305	0	259	259	12384	12384	4554	4554	4402.72	4402.72	0.907164	1231
1035-17-001_binning.7	92.8204	0	0.422018	0.0194004	1414237	0	136	136	58972	58972	13492	13492	10398.8	10398.8	0.91446	1242
1035-17-001_binning.48	76.6555	0	0.524328	0.0236542	1507915	0	273	273	17201	17201	6030	6030	5523.5	5523.5	0.900309	1549
1035-17-001_binning.69	66.0635	0	0.501567	0.0175198	1527878	0	285	285	25074	25074	5833	5833	5360.98	5360.98	0.941819	1423
1035-17-001_binning.42	86.7861	0	0.392898	0.027385	2194538	0	240	240	46993	46993	13298	13298	9143.91	9143.91	0.916525	1936
1035-17-001_binning.55	69.2652	0.537634	0.382321	0.0243786	1306045	0	102	102	87397	87397	18661	18661	12804.4	12804.4	0.921497	1108
1035-17-001_binning.84	50.3448	1.72414	0.623512	0.0198994	1046303	0	243	243	13785	13785	4323	4323	4305.77	4305.77	0.90581	1221
1035-17-001_binning.71	91.2857	0.47619	0.476202	0.0141601	1849257	0	136	136	72292	72292	19570	19570	13597.5	13597.5	0.926415	1552
1035-17-001_binning.65	85.7143	1.0989	0.524642	0.0172995	2359869	0	276	276	33932	33932	11368	11368	8550.25	8550.25	0.909568	2152
1035-17-001_binning.68	82.2924	1.11524	0.483781	0.0211063	2106838	0	195	195	49602	49602	16819	16819	10804.3	10804.3	0.906865	1815
1035-17-001_binning.80	52.7569	1.38073	0.514246	0.0209192	1019750	0	203	203	20994	20994	5561	5561	5023.4	5023.4	0.953501	1024
1035-17-001_binning.60	92.2826	0.845411	0.450002	0.0215564	1988266	0	195	195	41649	41649	13139	13139	10196.2	10196.2	0.904828	1912
1035-17-001_binning.75	62.1536	0	0.472366	0.0139479	1170531	0	241	241	17551	17551	5028	5028	4856.98	4856.98	0.933686	1262
1035-17-001_binning.70	61.9662	1.45161	0.524313	0.0197944	2340338	0	405	405	23575	23575	6384	6384	5778.61	5778.61	0.885352	1865
1035-17-001_binning.92	59.2238	0	0.498071	0.0205732	1048506	0	235	235	15044	15044	4517	4517	4461.73	4461.73	0.872657	1071
1035-17-001_binning.79	64.0704	7.34899	0.601409	0.0195686	1130571	0	210	210	23676	23676	5746	5746	5383.67	5383.67	0.884558	1231
1035-17-001_binning.78	73.7512	0	0.444158	0.0167141	1346005	0	214	214	39006	39006	7117	7117	6289.74	6289.74	0.936232	1289
1035-17-001_binning.99	85.9603	0.47619	0.53197	0.0151492	1889124	0	194	194	60453	60453	12946	12946	9737.75	9737.75	0.945626	1569
1035-17-001_binning.89	89.3769	0.675676	0.547714	0.0236134	2453053	0	144	144	152125	152125	24066	24066	17035.1	17035.1	0.869537	1861
1037-17-001_binning.113	64.6552	0	0.490913	0.0158034	1148350	0	108	108	32340	32340	13738	13738	10632.9	10632.9	0.950259	1049
1037-17-001_binning.10	91.4834	0	0.517862	0.0201289	1467410	0	197	197	41197	41197	8904	8904	7448.78	7448.78	0.901785	1469
1037-17-001_binning.109	91.7031	2.0979	0.483274	0.0134526	1294594	0	117	117	40547	40547	14273	14273	11064.9	11064.9	0.927434	1216
1037-17-001_binning.129	58.6207	0	0.382667	0.0173047	1001436	0	206	206	19429	19429	5281	5281	4861.34	4861.34	0.920689	1019
1037-17-001_binning.101	81.6555	4.6085	0.455249	0.0191182	1295842	0	230	230	18619	18619	6284	6284	5634.1	5634.1	0.909175	1364
1037-17-001_binning.103	83.0214	2.27273	0.470717	0.0143074	1545394	0	251	251	31954	31954	6904	6904	6156.95	6156.95	0.92826	1592
1037-17-001_binning.116	75.7301	0.925926	0.394134	0.015917	1706687	0	218	218	33602	33602	9757	9757	7828.84	7828.84	0.896512	1491
1037-17-001_binning.17	66.2921	3.93258	0.282464	0.0263023	804924	0	84	84	72746	72746	16955	16955	9582.43	9582.43	0.928929	846
1037-17-001_binning.115	78.0669	1.05328	0.48318	0.0207318	2060912	0	270	270	37712	37712	9910	9910	7633.01	7633.01	0.903713	1835
1037-17-001_binning.3	65.4545	0.31348	0.433361	0.019351	2129687	0	228	228	66868	66868	11933	11933	9340.73	9340.73	0.905935	1774
1037-17-001_binning.38	65.4545	0	0.4429	0.017729	1330426	0	217	217	31166	31166	7360	7360	6131	6131	0.934714	1296
1037-17-001_binning.30	85.5805	0	0.420423	0.0194479	1349166	0	96	96	82723	82723	20693	20693	14053.8	14053.8	0.916915	1168
1037-17-001_binning.22	92.3545	0.634921	0.476628	0.0127572	1851096	0	149	149	56120	56120	17906	17906	12423.5	12423.5	0.928173	1558
1037-17-001_binning.29	78.9294	0	0.461955	0.023761	1237937	0	199	199	31778	31778	6956	6956	6220.79	6220.79	0.923221	1234
1037-17-001_binning.13	66.9763	0.555556	0.531619	0.0227365	1692451	0	215	215	33481	33481	9615	9615	7871.87	7871.87	0.899134	1318
1037-17-001_binning.32	57.6859	2.53378	0.683567	0.0186612	1471687	0	286	286	18963	18963	5511	5511	5145.76	5145.76	0.946593	1260
1037-17-001_binning.1	94.5355	0	0.388649	0.0137899	1554224	0	99	99	84005	84005	20785	20785	15699.2	15699.2	0.891626	1549
1037-17-001_binning.41	63.5849	1.88679	0.434279	0.0172749	1816158	0	256	256	43034	43034	9205	9205	7094.37	7094.37	0.920924	1787
1037-17-001_binning.12	85.0654	0	0.359416	0.0159841	1613554	0	230	230	26243	26243	8499	8499	7015.45	7015.45	0.911798	1547
1037-17-001_binning.118	88.9043	0.185185	0.471817	0.0186902	2001623	0	136	136	48004	48004	20327	20327	14717.8	14717.8	0.908237	1629
1037-17-001_binning.37	97.7517	0	0.425812	0.0111597	1801503	0	122	122	56479	56479	20908	20908	14766.4	14766.4	0.91555	1592
1037-17-001_binning.50	61.2069	0	0.369093	0.0181756	1478033	0	315	315	37060	37060	4822	4822	4692.17	4692.17	0.883883	1457
1037-17-001_binning.4	84.0794	0	0.530662	0.0152124	1962209	0	230	230	56188	56188	11121	11121	8531.34	8531.34	0.944011	1651
1037-17-001_binning.42	64.5608	0.825397	0.490333	0.0170843	1177821	0	233	233	19384	19384	5485	5485	5055.03	5055.03	0.956684	1217
1037-17-001_binning.45	85.9048	1.66667	0.470754	0.019684	1437236	0	169	169	37404	37404	11230	11230	8504.36	8504.36	0.946005	1310
1037-17-001_binning.58	57.21	2.58621	0.452371	0.0213991	1731763	0	227	227	37450	37450	10002	10002	7628.91	7628.91	0.910741	1674
1037-17-001_binning.46	88.5714	1.42857	0.556805	0.0152962	1779940	0	145	145	62064	62064	18139	18139	12275.4	12275.4	0.955547	1510
1037-17-001_binning.68	86.2069	5.17241	0.51407	0.0321354	3157043	0	324	324	51668	51668	12708	12708	9743.96	9743.96	0.892346	2522
1037-17-001_binning.70	60.3448	1.72414	0.37794	0.0209051	1258151	0	111	111	77380	77380	17385	17385	11334.7	11334.7	0.916329	1106
1037-17-001_binning.72	64.3103	8.62069	0.433691	0.0290124	1869247	0	225	225	51937	51937	10649	10649	8307.76	8307.76	0.887042	1617
1037-17-001_binning.8	79.3103	0	0.546845	0.0230696	2490084	0	147	147	67471	67471	24066	24066	16939.3	16939.3	0.869299	1891
1037-17-001_binning.5	94.4132	0.468165	0.411083	0.01557	1423821	0	119	119	45155	45155	16655	16655	11964.9	11964.9	0.894199	1461
1037-17-001_binning.80	82.7586	0	0.508218	0.0209096	2067392	0	283	283	27063	27063	8949	8949	7305.27	7305.27	0.914967	1725
1037-17-001_binning.52	55.6447	0.671141	0.527439	0.0196138	910335	0	224	224	9885	9885	4117	4117	4064	4064	0.90008	1006
1037-17-001_binning.83	65.5172	0	0.453257	0.0227348	2131306	0	364	364	27553	27553	6709	6709	5855.24	5855.24	0.87879	1729
1037-17-001_binning.82	68.6615	1.1236	0.350102	0.0183365	831703	0	170	170	20497	20497	5174	5174	4892.37	4892.37	0.93446	878
1037-17-001_binning.81	93.1648	0	0.421553	0.0220742	1274608	0	123	123	44184	44184	12811	12811	10362.7	10362.7	0.914375	1098
1037-17-001_binning.54	71.1057	1.67973	0.475599	0.0276291	1824659	0	223	223	117399	117399	9800	9800	8182.33	8182.33	0.891592	1554
1037-17-001_binning.63	91.6747	3.05907	0.449855	0.0178194	1706743	0	196	196	41972	41972	11317	11317	8707.87	8707.87	0.904363	1639
1037-17-001_binning.51	60.783	1.3986	0.40087	0.0176469	1432541	0	262	262	23349	23349	6091	6091	5467.71	5467.71	0.913519	1378
1037-17-001_binning.71	88.6984	1.19048	0.522946	0.0182571	2598904	0	196	196	52897	52897	21762	21762	13259.7	13259.7	0.904949	2108
1037-17-001_binning.86	91.1236	2.24719	0.324613	0.0140412	944305	0	57	57	89798	89798	27922	27922	16566.8	16566.8	0.927768	893
1037-17-001_binning.75	72.5821	1.16255	0.506926	0.0253669	1347336	0	274	274	16136	16136	5098	5098	4917.28	4917.28	0.916613	1321
1037-17-001_binning.65	76.6066	4.77855	0.352831	0.0195478	1662149	0	287	287	31570	31570	6424	6424	5791.46	5791.46	0.922108	1621
1037-17-001_binning.79	85.1572	0.754717	0.485336	0.0276355	2084789	0	308	308	45149	45149	8635	8635	6768.8	6768.8	0.890892	1784
1037-17-001_binning.78	91.4894	0.0221631	0.452189	0.0199635	1438013	0	151	151	41479	41479	11812	11812	9523.26	9523.26	0.918139	1477
1037-17-001_binning.64	63.9188	0.21645	0.384704	0.016697	1119788	0	200	200	20543	20543	6229	6229	5598.94	5598.94	0.901408	1277
1037-17-001_binning.76	88.5749	0.709877	0.536628	0.0252571	2319195	0	256	256	44752	44752	11741	11741	9059.36	9059.36	0.918645	1899
1037-17-001_binning.67	98.6014	0.777001	0.394413	0.0230245	2048006	0	167	167	91835	91835	19218	19218	12263.5	12263.5	0.915438	1901
1037-17-001_binning.96	74.5908	0.806452	0.568887	0.021334	1040646	0	180	180	27975	27975	6593	6593	5781.37	5781.37	0.906211	1184
1037-17-001_binning.91	66.6069	2.1978	0.501965	0.0150835	1715493	0	293	293	22249	22249	6501	6501	5854.92	5854.92	0.9428	1735
1037-17-001_binning.89	78.5724	0.193798	0.34659	0.014044	1226699	0	140	140	52334	52334	13230	13230	8762.14	8762.14	0.90471	1257
1039-17-001_binning.27	67.2414	0	0.382244	0.0169586	1229355	0	97	97	70282	70282	21357	21357	12673.8	12673.8	0.908893	1041
1039-17-001_binning.12	72.79	1.41066	0.507163	0.0226154	1818073	0	325	325	21523	21523	5951	5951	5594.07	5594.07	0.918451	1603
1039-17-001_binning.2	68.1034	0.862069	0.45045	0.0233802	1749020	0	328	328	23679	23679	5733	5733	5332.38	5332.38	0.905547	1818
1039-17-001_binning.17	53.1363	2.24719	0.325509	0.0192454	540787	0	114	114	13085	13085	5000	5000	4743.75	4743.75	0.896567	569
1039-17-001_binning.28	53.4483	4.31034	0.474927	0.0204773	1634289	0	320	320	26200	26200	5396	5396	5107.15	5107.15	0.933908	1510
1039-17-001_binning.34	58.2759	5.17241	0.483594	0.0233251	1572305	0	214	214	33827	33827	9231	9231	7347.22	7347.22	0.88993	1314
1039-17-001_binning.26	55.619	0.714286	0.556705	0.0171733	1136095	0	232	232	16049	16049	5345	5345	4896.96	4896.96	0.960524	1101
1039-17-001_binning.19	96.7742	0	0.449282	0.0210817	2166620	0	94	94	89431	89431	34080	34080	23049.1	23049.1	0.917421	1860
1039-17-001_binning.31	94.4569	0	0.421621	0.0197594	1420113	0	98	98	107825	107825	20527	20527	14490.9	14490.9	0.914086	1227
1039-17-001_binning.21	64.5308	1.07527	0.491079	0.0161078	1173572	0	159	159	36174	36174	9087	9087	7380.96	7380.96	0.943364	1118
1039-17-001_binning.37	91.0038	0.699301	0.483347	0.0123473	1288970	0	122	122	41372	41372	15239	15239	10565.3	10565.3	0.923743	1197
1039-17-001_binning.39	65.549	1.07527	0.425283	0.0163296	1195450	0	265	265	14522	14522	4668	4668	4511.13	4511.13	0.920374	1185
1039-17-001_binning.49	68.8679	9.43396	0.437224	0.0153789	1555652	0	280	280	25845	25845	6203	6203	5555.9	5555.9	0.923468	1644
1039-17-001_binning.24	55.7296	0.711054	0.524464	0.019387	1713779	0	340	340	18915	18915	5291	5291	5040.53	5040.53	0.90781	1707
1039-17-001_binning.45	82.0534	0	0.420616	0.0218244	1182374	0	162	162	30536	30536	8480	8480	7298.6	7298.6	0.911871	1078
1039-17-001_binning.23	55.6947	0.680272	0.571897	0.0244158	1202418	0	270	270	16918	16918	4546	4546	4453.4	4453.4	0.870165	1192
1039-17-001_binning.32	82.4603	0.15873	0.530514	0.0175538	1819076	0	257	257	38206	38206	8266	8266	7078.12	7078.12	0.944622	1598
1039-17-001_binning.30	73.8365	0.81761	0.48557	0.0296709	1733267	0	328	328	32650	32650	6001	6001	5284.35	5284.35	0.897615	1572
1039-17-001_binning.47	59.9917	0.715421	0.513348	0.0215081	1018974	0	220	220	16592	16592	4780	4780	4631.7	4631.7	0.958127	1023
1039-17-001_binning.38	92.1905	3.01587	0.47668	0.0146098	1938216	0	167	167	47122	47122	16568	16568	11606.1	11606.1	0.92213	1678
1039-17-001_binning.68	56.8966	1.72414	0.555077	0.0249145	2180145	0	369	369	19754	19754	6557	6557	5908.25	5908.25	0.887915	1837
1039-17-001_binning.20	93.1818	3.19056	0.393453	0.0235579	1947492	0	186	186	106813	106813	14783	14783	10470.4	10470.4	0.918164	1825
1039-17-001_binning.40	87.9372	0.0205761	0.436259	0.0201283	2253634	0	209	209	93095	93095	14073	14073	10782.9	10782.9	0.902253	1855
1039-17-001_binning.69	75.8621	0	0.546366	0.0250416	2503272	0	161	161	84150	84150	23482	23482	15548.3	15548.3	0.86844	1916
1039-17-001_binning.71	68.2759	0	0.525163	0.026513	1842730	0	260	260	64433	64433	8398	8398	7087.42	7087.42	0.896685	1471
1039-17-001_binning.42	97.2028	0.34965	0.351216	0.0227712	1940464	0	154	154	58352	58352	20357	20357	12600.4	12600.4	0.917995	1771
1039-17-001_binning.72	65.1846	2.80899	0.461828	0.0212922	870028	0	193	193	13818	13818	4700	4700	4507.92	4507.92	0.928634	910
1039-17-001_binning.48	76.3199	0.671141	0.525552	0.0226238	1402427	0	262	262	19178	19178	5982	5982	5352.77	5352.77	0.901864	1487
1039-17-001_binning.9	50.6825	0.15873	0.470761	0.0197279	789689	0	173	173	12079	12079	4809	4809	4564.68	4564.68	0.948287	830
1039-17-001_binning.78	83.5577	0.671141	0.492826	0.0159463	1322363	0	129	129	51006	51006	15073	15073	10250.9	10250.9	0.916037	1250
1039-17-001_binning.64	79.3706	0	0.44425	0.0150302	1412089	0	209	209	33407	33407	8326	8326	6756.41	6756.41	0.936288	1330
1039-17-001_binning.62	92.0561	1.54122	0.46645	0.0245694	2432720	0	213	213	63734	63734	14899	14899	11421.2	11421.2	0.905129	2055
1041-17-001_binning.1	66.9856	0	0.452722	0.0218673	1668293	0	279	279	34183	34183	6785	6785	5979.54	5979.54	0.909277	1664
1041-17-001_binning.104	61.2069	1.72414	0.55751	0.0233871	1224278	0	246	246	16148	16148	5298	5298	4976.74	4976.74	0.894914	1066
1041-17-001_binning.100	63.7931	1.72414	0.381797	0.0219063	1240142	0	104	104	48305	48305	18800	18800	11924.4	11924.4	0.911876	1068
1041-17-001_binning.109	95.3933	0	0.386403	0.0156598	1323480	0	148	148	35437	35437	10920	10920	8942.43	8942.43	0.922125	1230
1041-17-001_binning.108	93.5027	0	0.464701	0.0165798	1449885	0	80	80	86406	86406	32229	32229	18123.6	18123.6	0.928986	1275
1041-17-001_binning.117	51.0188	1.72414	0.509932	0.0171292	794261	0	167	167	16425	16425	4949	4949	4756.05	4756.05	0.913255	856
1041-17-001_binning.119	73.0909	0	0.435238	0.0166745	1924423	0	167	167	69332	69332	15390	15390	11523.5	11523.5	0.919796	1709
1041-17-001_binning.115	69.797	2.36486	0.595006	0.0168448	1423937	0	264	264	22791	22791	6087	6087	5393.7	5393.7	0.91163	1322
1041-17-001_binning.103	87.4167	0.671141	0.454938	0.0169033	1446392	0	115	115	53445	53445	19190	19190	12577.3	12577.3	0.914365	1380
1041-17-001_binning.120	74.8919	2.24719	0.411591	0.0226786	1288021	0	215	215	22123	22123	6474	6474	5990.8	5990.8	0.918237	1230
1041-17-001_binning.122	91.6479	6.74157	0.53211	0.0262037	1237600	0	159	159	35436	35436	9301	9301	7783.65	7783.65	0.923588	1175
1041-17-001_binning.107	83.1753	0.743494	0.485378	0.0210555	2108881	0	215	215	45613	45613	13377	13377	9808.75	9808.75	0.907973	1828
1041-17-001_binning.12	62.9683	0	0.509462	0.01595	1081907	0	163	163	29691	29691	7894	7894	6637.47	6637.47	0.959204	916
1041-17-001_binning.13	89.2555	0	0.483943	0.0126602	1213908	0	114	114	63645	63645	15170	15170	10648.3	10648.3	0.931766	1141
1041-17-001_binning.143	78.0702	4.94418	0.551217	0.0240833	918484	0	143	143	35934	35934	7578	7578	6422.97	6422.97	0.930515	948
1041-17-001_binning.101	85.8109	0	0.350532	0.0161248	1125889	0	180	180	26980	26980	7600	7600	6254.94	6254.94	0.949089	1280
1041-17-001_binning.110	90.5345	3.84615	0.348974	0.0157882	1835980	0	202	202	42135	42135	12629	12629	9089.01	9089.01	0.922966	1687
1041-17-001_binning.148	55.4386	0	0.446167	0.0174618	544054	0	100	100	18221	18221	5870	5870	5440.54	5440.54	0.90861	600
1041-17-001_binning.145	63.7931	3.44828	0.49722	0.0252546	1947874	0	268	268	42150	42150	8457	8457	7268.19	7268.19	0.928257	1708
1041-17-001_binning.116	85.7809	9.13253	0.36177	0.0220671	2515195	0	199	199	130972	130972	22060	22060	12639.2	12639.2	0.921106	2295
1041-17-001_binning.146	68.9655	1.72414	0.45511	0.0228147	2082824	0	297	297	56711	56711	8683	8683	7012.88	7012.88	0.875215	1582
1041-17-001_binning.130	64.901	0	0.46697	0.0321876	1217544	0	205	205	19832	19832	6446	6446	5939.24	5939.24	0.880221	1326
1041-17-001_binning.152	58.6207	0	0.602179	0.0195434	972004	0	186	186	19370	19370	5731	5731	5225.83	5225.83	0.890409	1092
1041-17-001_binning.128	70.6524	6.06238	0.442468	0.0225043	1824140	0	388	388	23818	23818	4937	4937	4701.39	4701.39	0.906251	2021
1041-17-001_binning.15	78.668	0	0.42156	0.0216572	1181693	0	89	89	56217	56217	18891	18891	13277.4	13277.4	0.919712	1007
1041-17-001_binning.14	81.1337	2.00224	0.624851	0.019404	1447041	0	210	210	36934	36934	9018	9018	6890.67	6890.67	0.900517	1521
1041-17-001_binning.125	92.7419	1.07527	0.495558	0.0158114	1756548	0	65	65	115988	115988	42099	42099	27023.8	27023.8	0.922656	1554
1041-17-001_binning.153	89.6268	0	0.419381	0.0156896	1288157	0	102	102	38779	38779	17019	17019	12629	12629	0.907856	1262
1041-17-001_binning.154	96.6292	0	0.349272	0.0174515	1167344	0	126	126	35520	35520	11464	11464	9264.63	9264.63	0.930161	1099
1041-17-001_binning.133	88.8386	0	0.501489	0.0116887	2212759	0	122	122	80021	80021	24894	24894	18137.4	18137.4	0.938627	1970
1041-17-001_binning.159	91.0861	0	0.423019	0.0174063	1416487	0	92	92	69386	69386	23394	23394	15396.6	15396.6	0.920613	1209
1041-17-001_binning.163	95.5056	2.24719	0.267733	0.0197734	1137551	0	80	80	48554	48554	24591	24591	14219.4	14219.4	0.933318	1072
1041-17-001_binning.17	82.5843	0	0.356185	0.0136871	686801	0	96	96	26976	26976	9276	9276	7154.18	7154.18	0.908706	716
1041-17-001_binning.176	61.3208	0	0.437417	0.0143151	1792829	0	157	157	62762	62762	16442	16442	11419.3	11419.3	0.930495	1710
1041-17-001_binning.151	91.1126	1.06383	0.452358	0.0185558	1419852	0	141	141	39718	39718	12560	12560	10069.9	10069.9	0.920678	1434
1041-17-001_binning.181	77.931	0	0.494893	0.0208723	2106133	0	195	195	43354	43354	14141	14141	10800.7	10800.7	0.932125	1743
1041-17-001_binning.186	53.4483	0	0.490507	0.0155622	1100427	0	99	99	41744	41744	14696	14696	11115.4	11115.4	0.950478	998
1041-17-001_binning.183	68.9655	0.862069	0.486572	0.0251921	2156772	0	297	297	34814	34814	8620	8620	7261.86	7261.86	0.911226	2027
1041-17-001_binning.161	90.1799	1.19048	0.521061	0.0214488	2599427	0	188	188	59336	59336	21994	21994	13826.7	13826.7	0.904225	2097
1041-17-001_binning.184	56.7241	6.89655	0.428461	0.0236506	2256907	0	312	312	42926	42926	9510	9510	7233.68	7233.68	0.890884	2052
1041-17-001_binning.177	81.0067	0.559284	0.497164	0.0136836	1227622	0	123	123	40230	40230	13929	13929	9980.67	9980.67	0.922383	1171
1041-17-001_binning.191	72.2807	0	0.475973	0.0162216	1157156	0	154	154	27855	27855	8912	8912	7514	7514	0.885588	1040
1041-17-001_binning.175	96.2366	0	0.44878	0.0170946	2133896	0	59	59	133631	133631	52277	52277	36167.7	36167.7	0.915725	1836
1041-17-001_binning.189	55.5831	0	0.373257	0.0154322	668689	0	112	112	28671	28671	7020	7020	5970.44	5970.44	0.922993	718
1041-17-001_binning.185	80.7221	1.35135	0.645064	0.0200662	1973937	0	272	272	34244	34244	8635	8635	7257.12	7257.12	0.89369	1642
1041-17-001_binning.195	64.5455	0	0.375883	0.016526	1484799	0	266	266	20761	20761	6772	6772	5581.95	5581.95	0.932056	1451
1041-17-001_binning.172	94.086	0	0.480895	0.0136608	1293313	0	40	40	92522	92522	50654	50654	32332.8	32332.8	0.924804	1327
1041-17-001_binning.2	67.5862	0	0.471809	0.0180714	1981903	0	140	140	45014	45014	18533	18533	14156.5	14156.5	0.907137	1599
1041-17-001_binning.179	80.38	0.170384	0.509229	0.0203078	1980248	0	306	306	28846	28846	7233	7233	6471.4	6471.4	0.913146	1688
1041-17-001_binning.32	54.232	6.26959	0.347831	0.0123279	1005274	0	140	140	26123	26123	9383	9383	7180.53	7180.53	0.911808	1037
1041-17-001_binning.165	82.9837	0	0.394666	0.0236453	2288687	0	217	217	78772	78772	14983	14983	10546.9	10546.9	0.897017	2084
1041-17-001_binning.19	55.871	0.322581	0.524266	0.0203977	1981354	0	403	403	19264	19264	5178	5178	4916.51	4916.51	0.885733	1603
1041-17-001_binning.38	57.7586	0	0.434871	0.0221363	1955959	0	274	274	29854	29854	8521	8521	7138.54	7138.54	0.910474	1670
1041-17-001_binning.35	53.5397	0	0.472888	0.0160185	908585	0	196	196	13674	13674	4793	4793	4635.64	4635.64	0.930795	997
1041-17-001_binning.26	54.5254	0.125786	0.50094	0.0186442	1500415	0	235	235	31660	31660	7112	7112	6384.74	6384.74	0.890688	1212
1041-17-001_binning.22	90.775	0.531401	0.439264	0.0168204	1557925	0	97	97	60346	60346	26816	26816	16061.1	16061.1	0.942511	1458
1041-17-001_binning.4	77.0858	1.35135	0.513613	0.0198218	1356020	0	125	125	38069	38069	14140	14140	10848.2	10848.2	0.956895	1185
1041-17-001_binning.196	69.6556	0.553506	0.394277	0.0217566	947702	0	199	199	16927	16927	4956	4956	4762.32	4762.32	0.915442	1032
1041-17-001_binning.29	75.4468	0	0.44385	0.0155973	1304334	0	209	209	38085	38085	7422	7422	6240.83	6240.83	0.937294	1253
1041-17-001_binning.30	79.0886	0.374532	0.410893	0.0150337	1198911	0	70	70	59738	59738	27254	27254	17127.3	17127.3	0.897715	1197
1041-17-001_binning.64	82.0755	1.88679	0.471842	0.0117809	1733442	0	148	148	56964	56964	17291	17291	11712.4	11712.4	0.931367	1659
1041-17-001_binning.66	53.6207	0.344828	0.478379	0.0237187	1740071	0	261	261	40968	40968	7601	7601	6666.94	6666.94	0.898084	1530
1041-17-001_binning.5	90.8571	1.19048	0.491693	0.0165934	1510819	0	106	106	67414	67414	20416	20416	14253	14253	0.949986	1359
1041-17-001_binning.47	89.4762	0	0.47101	0.0178061	1590115	0	121	121	56964	56964	17871	17871	13141.4	13141.4	0.937119	1369
1041-17-001_binning.48	83.127	0.47619	0.531103	0.0163278	1909132	0	210	210	42733	42733	11933	11933	9091.1	9091.1	0.948603	1581
1041-17-001_binning.27	82.5731	0.699301	0.394119	0.0211392	1630075	0	232	232	34307	34307	9143	9143	7026.19	7026.19	0.925188	1566
1041-17-001_binning.70	75.725	1.07527	0.439553	0.0253941	955168	0	183	183	26517	26517	5545	5545	5219.5	5219.5	0.926482	1072
1041-17-001_binning.42	79.0947	0	0.525967	0.0255418	1766203	0	238	238	39032	39032	8742	8742	7421.02	7421.02	0.903276	1386
1041-17-001_binning.55	73.381	1.19048	0.510409	0.0202547	1942066	0	259	259	31242	31242	9258	9258	7498.32	7498.32	0.93003	1649
1041-17-001_binning.49	83.7061	2.1097	0.450281	0.0177505	1518710	0	234	234	19570	19570	7781	7781	6490.21	6490.21	0.904548	1510
1041-17-001_binning.72	95.6989	0	0.42596	0.0111021	1762101	0	117	117	55015	55015	19070	19070	15060.7	15060.7	0.918261	1546
1041-17-001_binning.84	75.8621	0	0.548157	0.0222657	2401991	0	138	138	104423	104423	24660	24660	17405.7	17405.7	0.872139	1828
1041-17-001_binning.76	74.5735	0.915192	0.492504	0.0171275	1167147	0	158	158	54447	54447	8463	8463	7387.01	7387.01	0.918871	1138
1041-17-001_binning.56	96.7918	0	0.390303	0.012685	1480959	0	106	106	85939	85939	21224	21224	13971.3	13971.3	0.894087	1486
1041-17-001_binning.82	50.8067	3.88514	0.625501	0.0198457	2073368	0	409	409	18928	18928	5406	5406	5069.36	5069.36	0.944637	1928
1041-17-001_binning.6	86.1222	4.8951	0.413354	0.0171295	2047483	0	165	165	50605	50605	18367	18367	12409	12409	0.919023	1852
1041-17-001_binning.95	76.0141	5.2	0.517251	0.0189818	1405914	0	198	198	27845	27845	8107	8107	7100.58	7100.58	0.902207	1383
1041-17-001_binning.79	96.7742	0.0620347	0.570048	0.0193906	1406337	0	59	59	98674	98674	37255	37255	23836.2	23836.2	0.901817	1405
1041-17-001_binning.71	94.3556	4.37063	0.400154	0.0146219	2005297	0	121	121	73701	73701	23834	23834	16572.7	16572.7	0.911074	1713
1041-17-001_binning.99	90.4444	0.47619	0.556415	0.0142414	1846050	0	139	139	51709	51709	18145	18145	13280.9	13280.9	0.95698	1531
1041-17-001_binning.93	89.6135	0.966184	0.378264	0.019667	1702514	0	102	102	97304	97304	24939	24939	16691.3	16691.3	0.944567	1575
1041-17-001_binning.77	79.5302	0.223714	0.526266	0.020469	1547166	0	245	245	20502	20502	7336	7336	6314.96	6314.96	0.901831	1555
1041-17-001_binning.81	90.1099	1.03426	0.521124	0.0203373	2608385	0	230	230	44518	44518	15916	15916	11340.8	11340.8	0.906211	2282
1041-17-001_binning.86	66.8358	0.353357	0.387848	0.0219561	1046120	0	234	234	18344	18344	4581	4581	4470.6	4470.6	0.937123	1222
1041-17-001_binning.92	87.808	3.438	0.435826	0.0273564	2455957	0	261	261	84860	84860	13024	13024	9409.8	9409.8	0.914377	2485
1041-17-001_binning.87	86.014	4.1958	0.392766	0.0174248	2279952	0	227	227	72171	72171	12177	12177	10043.8	10043.8	0.891932	1942
1041-17-001_binning.74	93.8208	1.04895	0.357006	0.0219269	2390278	0	216	216	58219	58219	15949	15949	11066.1	11066.1	0.926192	2151
1043-17-001_binning.1	51.1019	3.96694	0.351056	0.0203295	1375456	0	334	334	22242	22242	3992	3992	4118.13	4118.13	0.921983	1431
1043-17-001_binning.24	59.8456	0	0.437832	0.0152497	1552966	0	270	270	20935	20935	6646	6646	5751.73	5751.73	0.928058	1605
1043-17-001_binning.29	78.5266	7.36677	0.555589	0.0192198	1615180	0	234	234	26942	26942	8499	8499	6902.48	6902.48	0.959122	1503
1043-17-001_binning.22	71.2506	0.385931	0.353256	0.0178993	762280	0	165	165	14408	14408	4871	4871	4619.88	4619.88	0.934133	783
1043-17-001_binning.11	93.1452	0	0.518154	0.0165363	1604171	0	111	111	57106	57106	22295	22295	14452	14452	0.901264	1488
1043-17-001_binning.31	88.9513	0	0.422794	0.0176615	1381083	0	114	114	93452	93452	16238	16238	12114.8	12114.8	0.917322	1217
1043-17-001_binning.37	63.7931	0	0.530276	0.0225678	1728629	0	249	249	50242	50242	8233	8233	6942.29	6942.29	0.896657	1340
1043-17-001_binning.27	63.2555	2.51678	0.493548	0.0164358	929821	0	188	188	13069	13069	5401	5401	4945.86	4945.86	0.917015	985
1043-17-001_binning.43	60.1097	0	0.456152	0.0187555	982405	0	195	195	21980	21980	5375	5375	5037.97	5037.97	0.912964	1071
1043-17-001_binning.33	63.2759	1.72414	0.423849	0.0298893	3652763	0	689	689	29232	29232	5737	5737	5301.54	5301.54	0.888482	3673
1043-17-001_binning.18	53.6535	0	0.568925	0.0207567	607667	0	141	141	12217	12217	4528	4528	4309.7	4309.7	0.905846	756
1043-17-001_binning.39	92.4024	0	0.483338	0.0128199	1257785	0	105	105	73568	73568	17161	17161	11978.9	11978.9	0.927334	1171
1043-17-001_binning.45	63.0337	2.24719	0.460947	0.021995	792750	0	172	172	16539	16539	4809	4809	4609.01	4609.01	0.937486	832
1043-17-001_binning.19	66.4081	2.10232	0.453342	0.0258733	1840074	0	385	385	17123	17123	5150	5150	4779.41	4779.41	0.886133	1624
1043-17-001_binning.36	85.6667	0	0.472218	0.0179715	1468729	0	135	135	63953	63953	14851	14851	10879.5	10879.5	0.94821	1296
1043-17-001_binning.4	75.0873	2.71429	0.530807	0.0161792	1719570	0	285	285	31036	31036	6982	6982	6033.58	6033.58	0.948551	1536
1043-17-001_binning.42	81.3836	0.503145	0.485842	0.0276007	2000036	0	302	302	50187	50187	8003	8003	6622.64	6622.64	0.89208	1700
1043-17-001_binning.62	87.6404	3.37079	0.273013	0.0227732	1201493	0	123	123	37478	37478	13083	13083	9768.24	9768.24	0.909396	1401
1043-17-001_binning.5	61.9727	0.806452	0.480692	0.016532	801249	0	173	173	12912	12912	5141	5141	4631.5	4631.5	0.922753	983
1043-17-001_binning.58	68.0369	0.705053	0.512434	0.0220878	1210013	0	228	228	21538	21538	5865	5865	5307.07	5307.07	0.956444	1192
1043-17-001_binning.48	77.7376	2.84091	0.472365	0.0130496	1329685	0	257	257	29645	29645	5701	5701	5173.87	5173.87	0.933249	1404
1043-17-001_binning.74	56.8966	2.58621	0.500061	0.0166894	1361216	0	286	286	14145	14145	5180	5180	4759.5	4759.5	0.940525	1281
1043-17-001_binning.67	60.5609	2.52768	0.49948	0.0258039	948423	0	212	212	18829	18829	4569	4569	4473.69	4473.69	0.907047	1004
1043-17-001_binning.60	93.8416	1.07527	0.425108	0.0135504	1723257	0	185	185	31444	31444	11572	11572	9314.9	9314.9	0.914104	1593
1043-17-001_binning.34	70.9624	4.86014	0.399884	0.0162181	1677288	0	297	297	23414	23414	6242	6242	5647.43	5647.43	0.911937	1635
1043-17-001_binning.63	86.4921	3.43915	0.491067	0.0177841	1523066	0	220	220	27355	27355	8321	8321	6923.03	6923.03	0.949747	1494
1043-17-001_binning.47	78.4188	0.699301	0.441578	0.0172228	1489937	0	239	239	22286	22286	7170	7170	6234.05	6234.05	0.930108	1450
1043-17-001_binning.54	71.2557	1.22367	0.48314	0.021645	1936414	0	309	309	25030	25030	7553	7553	6266.71	6266.71	0.908223	1784
1043-17-001_binning.64	89.9683	1.42857	0.523156	0.0180241	2500070	0	192	192	94288	94288	19035	19035	13021.2	13021.2	0.90572	2020
1043-17-001_binning.40	88.4478	0.788288	0.547577	0.0239591	2486169	0	159	159	77548	77548	21604	21604	15636.3	15636.3	0.869845	1881
1043-17-001_binning.55	77.7419	0	0.490397	0.0166046	1263490	0	117	117	52561	52561	15999	15999	10799.1	10799.1	0.944893	1161
1043-17-001_binning.71	89.2593	0.277778	0.469763	0.0207625	2167478	0	154	154	55794	55794	19261	19261	14074.5	14074.5	0.90904	1750
1043-17-001_binning.76	52.6286	0	0.525152	0.0223955	976985	0	230	230	16771	16771	4301	4301	4247.76	4247.76	0.897292	1078
1043-17-001_binning.72	76.7107	1.07527	0.372792	0.0253072	1403776	0	131	131	82869	82869	14282	14282	10715.8	10715.8	0.917425	1256
2001-17-001_bin.2	57.8947	0	0.258029	0.015185	678357	0	50	50	46795	46795	19649	19649	13567.1	13567.1	0.930784	678
2001-17-001_bin.36	57.7586	3.44828	0.457287	0.022736	1194888	0	284	284	24124	24124	4149	4149	4207.35	4207.35	0.91991	1280
2001-17-001_bin.27	71.2544	1.3911	0.610014	0.021614	1829568	0	286	286	24468	24468	7721	7721	6397.09	6397.09	0.941349	1714
2001-17-001_bin.31	54.2439	1.3986	0.509913	0.0161825	768775	0	154	154	16485	16485	5457	5457	4992.05	4992.05	0.899881	825
2001-17-001_bin.1	93.3333	0	0.378021	0.0138505	1426420	0	127	127	48922	48922	17834	17834	11231.7	11231.7	0.93544	1465
2001-17-001_bin.35	60.2564	0.854701	0.454181	0.0149406	681981	0	39	39	69593	69593	21186	21186	17486.7	17486.7	0.907989	673
2001-17-001_bin.18	69.5345	0.632911	0.555294	0.0250493	1213955	0	228	228	17138	17138	5730	5730	5324.36	5324.36	0.883559	1151
2001-17-001_bin.14	97.0048	0.269726	0.438435	0.0160889	1687121	0	88	88	92430	92430	31181	31181	19171.8	19171.8	0.940615	1539
2001-17-001_bin.25	69.3706	1.69643	0.435009	0.0188263	1593418	0	308	308	24266	24266	5483	5483	5173.44	5173.44	0.911599	1511
2001-17-001_bin.13	72.0476	1.42857	0.357672	0.0143517	1479977	0	258	258	25956	25956	6481	6481	5736.34	5736.34	0.927393	1623
2001-17-001_bin.41	80.9049	1.90157	0.384758	0.0192182	1692650	0	275	275	32579	32579	7122	7122	6155.09	6155.09	0.915175	1714
2001-17-001_bin.51	61.3636	0	0.485881	0.0261852	1554676	0	289	289	16501	16501	5957	5957	5379.5	5379.5	0.899709	1437
2001-17-001_bin.16	74.0282	1.34228	0.343151	0.0182792	1210294	0	237	237	27204	27204	5369	5369	5106.73	5106.73	0.897677	1280
2001-17-001_bin.42	86.4815	1.42857	0.539448	0.0165911	1755739	0	205	205	53076	53076	11183	11183	8564.58	8564.58	0.939415	1501
2001-17-001_bin.34	72.2999	3.37995	0.44093	0.0157267	1269086	0	257	257	19494	19494	5176	5176	4938.08	4938.08	0.931696	1304
2001-17-001_bin.40	98.6166	0	0.423456	0.0125559	1644008	0	97	97	77952	77952	26810	26810	16948.5	16948.5	0.882016	1666
2001-17-001_bin.46	66.7963	1.3089	0.43353	0.0163076	951791	0	161	161	44701	44701	6687	6687	5911.75	5911.75	0.905232	1051
2001-17-001_bin.39	72.1681	0.816327	0.569692	0.024209	1586685	0	313	313	27883	27883	5314	5314	5069.28	5069.28	0.870366	1474
2001-17-001_bin.30	93.4824	0	0.396508	0.0238458	1689462	0	140	140	77685	77685	18194	18194	12067.6	12067.6	0.891215	1584
2001-17-001_bin.61	74.4828	0	0.469816	0.0212831	2102753	0	154	154	48939	48939	18189	18189	13654.2	13654.2	0.9111	1699
2001-17-001_bin.47	82.3361	1.13208	0.501262	0.0244163	2194301	0	289	289	35591	35591	8842	8842	7592.74	7592.74	0.899406	1955
2001-17-001_bin.65	52.0794	1.72414	0.396017	0.0226758	791652	0	191	191	20679	20679	4120	4120	4144.77	4144.77	0.88681	900
2001-17-001_bin.45	93.7143	1.5873	0.437373	0.0145825	1770217	0	199	199	44279	44279	11642	11642	8895.56	8895.56	0.916069	1750
2001-17-001_bin.54	91.9355	0	0.422722	0.0162002	1848400	0	94	94	84405	84405	31381	31381	19663.8	19663.8	0.911272	1615
2001-17-001_bin.37	91.1359	5.53682	0.388624	0.0248485	2835711	0	361	361	36725	36725	10418	10418	7855.16	7855.16	0.896452	2808
2001-17-001_bin.57	96.2264	0	0.345076	0.0155621	1598888	0	134	134	68358	68358	18170	18170	11932	11932	0.922252	1643
2001-17-001_bin.78	60.3349	0	0.482386	0.0252073	1311550	0	226	226	26619	26619	6235	6235	5803.32	5803.32	0.887402	1422
2001-17-001_bin.6	59.1651	1.1745	0.413425	0.0201993	1244621	0	275	275	19965	19965	4679	4679	4525.89	4525.89	0.883444	1278
2001-17-001_bin.5	97.9058	0.26178	0.438084	0.0205426	1650460	0	144	144	64635	64635	17232	17232	11461.5	11461.5	0.861225	1555
2001-17-001_bin.56	97.1345	1.00008	0.44213	0.0254731	2271347	0	214	214	57771	57771	16754	16754	10613.8	10613.8	0.898463	2279
2001-17-001_bin.63	97.3046	1.17925	0.334913	0.0185063	1615630	0	106	106	100855	100855	22306	22306	15241.8	15241.8	0.932303	1672
2001-17-001_bin.55	88.4076	1.566	0.542621	0.0166979	1657786	0	213	213	49283	49283	9775	9775	7783.03	7783.03	0.886745	1665
2001-17-001_bin.69	80.7547	0.125786	0.48807	0.027413	1864822	0	247	247	85907	85907	8768	8768	7549.89	7549.89	0.90453	1529
2001-17-001_bin.86	58.6207	0	0.525939	0.0210955	987631	0	235	235	13158	13158	4312	4312	4202.69	4202.69	0.900279	1094
2001-17-001_bin.68	97.3783	1.21723	0.410051	0.0134349	1451557	0	79	79	83470	83470	28385	28385	18374.1	18374.1	0.893515	1444
2001-17-001_bin.73	94.7753	0	0.520966	0.0145276	1971647	0	125	125	81408	81408	25760	25760	15773.2	15773.2	0.922422	1740
2001-17-001_bin.76	91.68	1.2	0.310779	0.0157208	1485115	0	99	99	98102	98102	23402	23402	15001.2	15001.2	0.913094	1587
2001-17-001_bin.91	91.3044	1.20968	0.518146	0.0194	1539857	0	174	174	25325	25325	11632	11632	8849.75	8849.75	0.902084	1515
2001-17-001_bin.7	94.7882	0	0.383824	0.0189752	1528458	0	175	175	54381	54381	11095	11095	8734.05	8734.05	0.906577	1571
2001-17-001_bin.77	96.6443	0	0.444986	0.0227193	1406969	0	109	109	59942	59942	20561	20561	12908	12908	0.911722	1281
2001-17-001_bin.88	83.7937	1.68254	0.521902	0.0217529	2321916	0	282	282	33162	33162	10245	10245	8233.74	8233.74	0.904377	1988
2001-17-001_bin.97	58.1954	1.57108	0.571238	0.0265944	1066007	0	169	169	32160	32160	7715	7715	6307.73	6307.73	0.897132	1159
2001-17-001_bin.95	91.3968	0.992063	0.477041	0.0132476	1779655	0	164	164	44165	44165	14425	14425	10851.6	10851.6	0.930723	1499
2001-17-001_bin.96	92.0692	0.966184	0.378318	0.0208617	1752027	0	107	107	119328	119328	26137	26137	16374.1	16374.1	0.941071	1623
2001-17-001_bin.9	71.0773	2.41546	0.462957	0.0199213	1403147	0	248	248	24518	24518	5798	5798	5657.85	5657.85	0.912425	1407
2001-17-001_bin.98	87.9608	0.806452	0.603626	0.0213861	1396050	0	197	197	30001	30001	8627	8627	7086.55	7086.55	0.870827	1290
2001-17-001_bin.89	75.9708	2.8228	0.29562	0.0148685	2261122	0	207	207	95374	95374	16541	16541	10923.3	10923.3	0.881084	2289
2002-17-001_bin.14	51.7241	0	0.598137	0.025016	1244778	0	281	281	10258	10258	4690	4690	4429.81	4429.81	0.877561	1071
2002-17-001_bin.107	55.1724	0	0.553653	0.0258303	1482037	0	285	285	20595	20595	5610	5610	5200.13	5200.13	0.929984	1426
2002-17-001_bin.100	91.2226	3.76176	0.556598	0.0171329	1822807	0	179	179	41967	41967	13395	13395	10183.3	10183.3	0.955424	1575
2002-17-001_bin.105	91.4516	0	0.517768	0.0170907	1600222	0	123	123	77657	77657	19316	19316	13009.9	13009.9	0.903395	1487
2002-17-001_bin.18	50.2613	0	0.537429	0.0191411	794646	0	187	187	11128	11128	4216	4216	4249.44	4249.44	0.910306	896
2002-17-001_bin.23	85.0877	9.66507	0.284488	0.0148938	1083977	0	127	127	28303	28303	11580	11580	8535.25	8535.25	0.923506	1142
2002-17-001_bin.101	96.2366	0	0.426063	0.011807	1763966	0	122	122	79474	79474	18812	18812	14458.7	14458.7	0.920291	1546
2002-17-001_bin.10	62.1746	1.19048	0.551709	0.0179532	1083849	0	241	241	21061	21061	4511	4511	4497.3	4497.3	0.943192	1052
2002-17-001_bin.27	70.6897	1.72414	0.439981	0.0193818	1638278	0	312	312	26920	26920	5683	5683	5250.89	5250.89	0.908931	1549
2002-17-001_bin.102	90.5079	6.42857	0.491979	0.0156548	1628795	0	111	111	72875	72875	23809	23809	14673.8	14673.8	0.944548	1448
2002-17-001_bin.2	55.1766	0	0.383782	0.0185953	1074301	0	253	253	10749	10749	4488	4488	4246.25	4246.25	0.92411	1201
2002-17-001_bin.12	88.1323	1.19048	0.538335	0.0172459	1902014	0	187	187	90175	90175	15721	15721	10171.2	10171.2	0.93767	1589
2002-17-001_bin.108	61.8076	2.07634	0.606636	0.0235231	1343816	0	255	255	24343	24343	5737	5737	5269.87	5269.87	0.916373	1425
2002-17-001_bin.103	87.873	9.7619	0.468884	0.0146914	2206604	0	245	245	45051	45051	11925	11925	9006.55	9006.55	0.938463	1936
2002-17-001_bin.106	95.2381	0.952381	0.378401	0.0143812	1601609	0	163	163	43892	43892	15040	15040	9825.82	9825.82	0.926247	1658
2002-17-001_bin.104	81.5123	0.125786	0.488425	0.027648	1880202	0	249	249	89755	89755	8578	8578	7551.01	7551.01	0.902422	1524
2002-17-001_bin.22	61.5397	0.47619	0.532225	0.0143372	1378519	0	270	270	23016	23016	5463	5463	5105.63	5105.63	0.94859	1303
2002-17-001_bin.31	68.9655	8.62069	0.295369	0.0184223	2432734	0	258	258	86624	86624	12529	12529	9429.2	9429.2	0.884185	2462
2002-17-001_bin.1	84.8947	1.48699	0.48193	0.0234268	2210895	0	213	213	61628	61628	13916	13916	10379.8	10379.8	0.905994	1945
2002-17-001_bin.32	83.6835	1.566	0.502601	0.0277118	1475774	0	196	196	38663	38663	9187	9187	7529.46	7529.46	0.89894	1432
2002-17-001_bin.11	86.2049	0.31746	0.437539	0.0129575	1678994	0	240	240	32172	32172	9240	9240	6995.81	6995.81	0.915439	1738
2002-17-001_bin.20	83.2168	0.699301	0.442928	0.0167087	1449352	0	198	198	41377	41377	8555	8555	7319.96	7319.96	0.93369	1368
2002-17-001_bin.30	80.0794	1.19048	0.523236	0.0212524	2369669	0	231	231	56522	56522	15353	15353	10258.3	10258.3	0.905883	1956
2002-17-001_bin.35	82.7224	1.07527	0.449464	0.0235062	1844470	0	267	267	26856	26856	8268	8268	6908.13	6908.13	0.919751	1769
2002-17-001_bin.25	79.4866	0.776007	0.52452	0.0223483	1439405	0	264	264	24633	24633	5952	5952	5452.29	5452.29	0.902779	1495
2002-17-001_bin.4	60.4701	2.90828	0.631306	0.0217752	1095035	0	229	229	19065	19065	5039	5039	4781.81	4781.81	0.900342	1201
2002-17-001_bin.57	51.0188	0	0.516242	0.0204588	955319	0	184	184	16416	16416	5603	5603	5191.95	5191.95	0.915775	1038
2002-17-001_bin.45	82.7302	0.238095	0.472526	0.0178717	1403987	0	180	180	47583	47583	9889	9889	7799.93	7799.93	0.949589	1295
2002-17-001_bin.50	53.3019	0.943396	0.334104	0.0126825	913770	0	148	148	20866	20866	7452	7452	6174.12	6174.12	0.933275	949
2002-17-001_bin.51	72.0819	3.02013	0.276327	0.0129907	1056100	0	91	91	63169	63169	15712	15712	11605.5	11605.5	0.903905	1071
2002-17-001_bin.55	52.5699	0	0.284738	0.0169595	731301	0	60	60	46963	46963	15989	15989	12188.4	12188.4	0.900201	762
2002-17-001_bin.61	69.2529	1.72414	0.58994	0.0202921	949729	0	229	229	17665	17665	4124	4124	4147.29	4147.29	0.90482	1057
2002-17-001_bin.64	55.5024	1.75439	0.345045	0.01527	937981	0	195	195	19549	19549	5034	5034	4810.16	4810.16	0.929702	1037
2002-17-001_bin.46	85.7755	1.14943	0.519887	0.0164975	1864617	0	257	257	47547	47547	8506	8506	7255.32	7255.32	0.922226	1773
2002-17-001_bin.68	77.5862	1.72414	0.488225	0.0246864	1941178	0	252	252	41193	41193	9133	9133	7703.09	7703.09	0.898179	1659
2002-17-001_bin.41	96.8	0.8	0.312213	0.0157734	1500104	0	74	74	105214	105214	32467	32467	20271.7	20271.7	0.915099	1597
2002-17-001_bin.37	90.679	0	0.394432	0.0244345	1974983	0	186	186	99352	99352	17175	17175	10618.2	10618.2	0.887064	1841
2002-17-001_bin.34	96.7803	0	0.383375	0.0185143	1611175	0	114	114	73347	73347	27149	27149	14133.1	14133.1	0.904267	1620
2002-17-001_bin.47	89.4627	0.877193	0.440975	0.0239559	2468386	0	380	380	38363	38363	8409	8409	6495.75	6495.75	0.894895	2611
2002-17-001_bin.53	74.7149	1.25	0.45579	0.0226988	2050695	0	311	311	43433	43433	7743	7743	6593.87	6593.87	0.878038	1629
2002-17-001_bin.59	68.3598	3.34592	0.6268	0.0178614	1177153	0	235	235	15234	15234	5314	5314	5009.16	5009.16	0.910479	1323
2002-17-001_bin.73	89.0449	2.35955	0.253609	0.0150933	890504	0	99	99	44590	44590	11204	11204	8994.99	8994.99	0.909591	960
2002-17-001_bin.65	79.9206	6.66667	0.551169	0.0219371	1522567	0	228	228	35459	35459	7767	7767	6677.93	6677.93	0.958248	1431
2002-17-001_bin.62	88.9048	1.28571	0.477089	0.0132614	1714048	0	199	199	38106	38106	11379	11379	8613.31	8613.31	0.927191	1509
2002-17-001_bin.77	75.4386	0	0.258107	0.0129892	855768	0	84	84	41128	41128	13160	13160	10187.7	10187.7	0.921024	883
2002-17-001_bin.80	64.5768	0.344828	0.451368	0.0192971	544835	0	68	68	26166	26166	9867	9867	8012.28	8012.28	0.917105	563
2002-17-001_bin.67	68.7109	0.838926	0.60238	0.0319428	1130846	0	214	214	18177	18177	5499	5499	5284.33	5284.33	0.87984	1233
2002-17-001_bin.5	84.1492	0.2331	0.395977	0.0255545	2171946	0	234	234	62884	62884	12117	12117	9281.82	9281.82	0.91572	1890
2002-17-001_bin.85	73.5893	2.93103	0.597947	0.0189663	1333736	0	161	161	49857	49857	10457	10457	8284.07	8284.07	0.87871	1408
2002-17-001_bin.74	68.999	4.46101	0.610471	0.0188451	1666021	0	276	276	24523	24523	6704	6704	6036.31	6036.31	0.948126	1586
2002-17-001_bin.79	85.9116	4.77934	0.499706	0.0254112	1315504	0	164	164	33320	33320	10177	10177	8021.37	8021.37	0.905083	1291
2002-17-001_bin.72	84.8021	0.805369	0.582908	0.0164219	1265998	0	132	132	37580	37580	14188	14188	9590.89	9590.89	0.890573	1284
2002-17-001_bin.93	52.3511	0	0.508925	0.0178459	1134340	0	175	175	23551	23551	7424	7424	6481.94	6481.94	0.922652	1017
2002-17-001_bin.71	94.7504	0	0.44021	0.0148343	1572666	0	90	90	78153	78153	27461	27461	17474.1	17474.1	0.941636	1450
2002-17-001_bin.88	75.1344	0.78725	0.655243	0.0195956	1071536	0	219	219	25370	25370	5252	5252	4892.86	4892.86	0.898178	1095
2002-17-001_bin.76	82.5859	0.671141	0.552129	0.0217834	1335712	0	177	177	35479	35479	9335	9335	7546.4	7546.4	0.919114	1383
2002-17-001_bin.89	73.6793	3.06992	0.609714	0.0208571	1893891	0	253	253	36722	36722	8629	8629	7485.74	7485.74	0.940812	1741
2002-17-001_bin.91	76.1738	0	0.448776	0.0176532	680868	0	99	99	25584	25584	8405	8405	6877.45	6877.45	0.90528	741
2002-17-001_bin.82	81.2347	1.51007	0.572054	0.0241739	1265149	0	105	105	88012	88012	15301	15301	12049	12049	0.899794	1304
2002-17-001_bin.94	63.6109	0	0.44844	0.021952	916009	0	197	197	12450	12450	4950	4950	4649.79	4649.79	0.919064	1024
2002-17-001_bin.66	93.9873	1.6317	0.33363	0.0205954	2901028	0	243	243	118725	118725	18589	18589	11938.4	11938.4	0.916163	2764
2002-17-001_bin.9	84.2125	0.35461	0.453007	0.0192591	1372711	0	159	159	27701	27701	11519	11519	8633.4	8633.4	0.922958	1395
2002-17-001_bin.96	87.4396	0.483092	0.377182	0.0210067	1661216	0	130	130	84657	84657	21279	21279	12778.6	12778.6	0.945056	1569
2002-17-001_bin.99	92.2222	1.73354	0.467281	0.0273553	2244458	0	154	154	62102	62102	19648	19648	14574.4	14574.4	0.908718	1837
2002-17-001_bin.87	86.3145	0.974843	0.523039	0.0276272	1873142	0	247	247	33305	33305	9347	9347	7583.57	7583.57	0.895177	1675
2003-17-001_bin.19	58.6207	0	0.535814	0.0209856	980880	0	199	199	14386	14386	5365	5365	4929.05	4929.05	0.913042	1066
2003-17-001_bin.2	85.8934	6.42633	0.538455	0.0167186	1833871	0	184	184	56509	56509	13762	13762	9966.69	9966.69	0.939809	1544
2003-17-001_bin.16	55.6075	1.86916	0.321345	0.0138102	1021515	0	207	207	20463	20463	5145	5145	4934.86	4934.86	0.915477	1196
2003-17-001_bin.27	82	0	0.259054	0.0173088	964929	0	113	113	27715	27715	11395	11395	8539.19	8539.19	0.924353	999
2003-17-001_bin.24	74.375	1.67785	0.277703	0.0205901	1198416	0	80	80	74927	74927	25066	25066	14980.2	14980.2	0.880738	1285
2003-17-001_bin.39	51.2069	0	0.535032	0.0188024	1019971	0	223	223	12824	12824	4849	4849	4573.86	4573.86	0.914405	1126
2003-17-001_bin.23	86.5397	1.19048	0.475891	0.0136234	1635041	0	211	211	46440	46440	9206	9206	7749.01	7749.01	0.929572	1489
2003-17-001_bin.11	87.4026	0	0.37807	0.014532	1439038	0	185	185	31933	31933	9851	9851	7778.58	7778.58	0.933811	1543
2003-17-001_bin.33	64.1905	0.793651	0.491305	0.0172522	1034834	0	204	204	17351	17351	5394	5394	5072.72	5072.72	0.957504	1025
2003-17-001_bin.26	88.1884	0.0805153	0.440206	0.0155626	1535099	0	106	106	81026	81026	22383	22383	14482.1	14482.1	0.941396	1428
2003-17-001_bin.29	78.2401	0.503145	0.487502	0.0236639	1820834	0	278	278	40032	40032	7646	7646	6549.76	6549.76	0.897552	1595
2003-17-001_bin.32	75.6032	2.87302	0.557261	0.0170576	1508674	0	235	235	28330	28330	7541	7541	6419.89	6419.89	0.958483	1406
2003-17-001_bin.22	69.5382	0.31746	0.438554	0.0137776	1160636	0	248	248	14782	14782	5030	5030	4679.98	4679.98	0.913485	1270
2003-17-001_bin.18	77.9026	0.374532	0.408716	0.0171317	1106628	0	73	73	61334	61334	23417	23417	15159.3	15159.3	0.902869	1083
2003-17-001_bin.43	81.0345	1.72414	0.281989	0.0195483	2454220	0	241	241	63444	63444	15711	15711	10183.5	10183.5	0.880829	2500
2003-17-001_bin.41	84.5221	0	0.500401	0.028182	1416280	0	229	229	35366	35366	6535	6535	6184.63	6184.63	0.899992	1418
2003-17-001_bin.20	93.4815	2.44755	0.359987	0.0230087	2175566	0	124	124	69941	69941	31033	31033	17544.9	17544.9	0.925215	1932
2003-17-001_bin.40	52.1111	0.238095	0.531119	0.0155289	1186242	0	254	254	15166	15166	4719	4719	4670.24	4670.24	0.950911	1120
2003-17-001_bin.42	56.3307	0.238095	0.46844	0.0177629	959504	0	194	194	15247	15247	5112	5112	4945.9	4945.9	0.951109	954
2003-17-001_bin.31	50.9793	6.6443	0.447783	0.0215901	1234699	0	300	300	19090	19090	4081	4081	4115.66	4115.66	0.910184	1337
2003-17-001_bin.3	98.8	0	0.31188	0.0143973	1529238	0	74	74	111330	111330	32181	32181	20665.4	20665.4	0.915894	1615
2003-17-001_bin.25	98.6577	0.671141	0.542036	0.0149051	1950609	0	105	105	89226	89226	27909	27909	18577.2	18577.2	0.889328	1833
2003-17-001_bin.17	82.7973	8.34247	0.383802	0.0170732	1291974	0	189	189	49644	49644	8232	8232	6835.84	6835.84	0.907775	1369
2003-17-001_bin.46	95.6079	0.806452	0.494726	0.0244708	1509017	0	93	93	104152	104152	22738	22738	16226	16226	0.901419	1396
2003-17-001_bin.52	58.2759	4.45141	0.333486	0.0201271	1456452	0	321	321	15148	15148	4697	4697	4537.23	4537.23	0.901327	1687
2003-17-001_bin.4	92.7315	0.432099	0.469042	0.0231224	2168491	0	159	159	54707	54707	18798	18798	13638.3	13638.3	0.908452	1774
2003-17-001_bin.48	74.5481	0	0.579291	0.0228323	1124431	0	118	118	52328	52328	12471	12471	9529.08	9529.08	0.897872	1165
2003-17-001_bin.34	87.8827	0.806452	0.294604	0.0137723	2333098	0	183	183	104608	104608	19489	19489	12749.2	12749.2	0.882086	2271
2003-17-001_bin.71	60.2821	1.72414	0.523762	0.0263224	1429622	0	274	274	18129	18129	5645	5645	5217.6	5217.6	0.896084	1497
2003-17-001_bin.63	90.2419	0.0733138	0.518308	0.0158103	1537525	0	128	128	63994	63994	16660	16660	12011.9	12011.9	0.90575	1430
2003-17-001_bin.49	73.8345	1.04895	0.442882	0.0174842	1336225	0	249	249	20926	20926	5628	5628	5366.37	5366.37	0.930709	1351
2003-17-001_bin.69	86.7196	2.95699	0.539072	0.0183771	1314385	0	206	206	25917	25917	7582	7582	6380.51	6380.51	0.908265	1365
2003-17-001_bin.5	51.3297	0	0.478818	0.0207572	853564	0	227	227	8606	8606	3696	3696	3760.19	3760.19	0.900129	957
2003-17-001_bin.6	77.3484	3.40776	0.610973	0.0221383	1916179	0	277	277	22986	22986	8484	8484	6917.61	6917.61	0.944354	1744
2003-17-001_bin.54	61.8115	1.95035	0.451768	0.0215299	897430	0	202	202	15935	15935	4596	4596	4442.72	4442.72	0.916477	1016
2003-17-001_bin.50	58.7163	0.182149	0.390011	0.0134981	862553	0	183	183	19862	19862	4752	4752	4713.4	4713.4	0.894827	969
2003-17-001_bin.73	81.7025	0.985663	0.447246	0.0251448	1691105	0	296	296	28604	28604	6325	6325	5713.19	5713.19	0.915022	1710
2003-17-001_bin.59	80.8148	0.125786	0.488396	0.0265375	1884372	0	258	258	86793	86793	8062	8062	7303.77	7303.77	0.901869	1575
2003-17-001_bin.75	96.7742	0.268817	0.421871	0.0134909	1932083	0	89	89	122511	122511	34705	34705	21708.8	21708.8	0.911637	1661
2003-17-001_bin.8	87.5397	0.174603	0.521334	0.0174018	1673636	0	124	124	85142	85142	17901	17901	13497.1	13497.1	0.952589	1462
2003-17-001_bin.72	88.8413	1.19048	0.524723	0.0172654	2417052	0	194	194	60654	60654	17894	17894	12459	12459	0.908268	1979
2003-17-001_bin.7	92.2705	0.57971	0.377061	0.0223377	1792241	0	120	120	111606	111606	24116	24116	14935.3	14935.3	0.942473	1664
2003-17-001_bin.68	80.8081	1.3986	0.397023	0.0166372	2099287	0	111	111	79392	79392	25994	25994	18912.5	18912.5	0.905536	1829
2004-17-001_bin.106	55.1724	1.72414	0.510563	0.0309988	1804236	0	292	292	41935	41935	6976	6976	6178.89	6178.89	0.88733	1420
2004-17-001_bin.102	96.2617	6.93146	0.291281	0.0208848	1973314	0	140	140	65853	65853	21370	21370	14095.1	14095.1	0.78478	1772
2004-17-001_bin.109	54.8192	0.671141	0.595297	0.0240579	1412834	0	301	301	19759	19759	5171	5171	4693.8	4693.8	0.913924	1476
2004-17-001_bin.107	78.9171	3.88301	0.630878	0.0204028	1340371	0	249	249	18770	18770	5696	5696	5383.02	5383.02	0.911509	1390
2004-17-001_bin.124	57.069	1.72414	0.571271	0.0284179	1200657	0	243	243	23412	23412	5239	5239	4940.98	4940.98	0.890554	1304
2004-17-001_bin.103	89.5238	4.43651	0.520251	0.017375	1777298	0	171	171	55651	55651	14130	14130	10393.6	10393.6	0.951034	1568
2004-17-001_bin.116	85.2751	1.66667	0.523265	0.0193617	2423107	0	208	208	87810	87810	15722	15722	11649.6	11649.6	0.903155	1974
2004-17-001_bin.114	79.6954	1.42617	0.599252	0.0174507	1327518	0	138	138	75955	75955	12379	12379	9619.7	9619.7	0.888337	1369
2004-17-001_bin.128	60.3448	0	0.495995	0.0236168	1643740	0	237	237	60528	60528	7884	7884	6935.61	6935.61	0.898262	1361
2004-17-001_bin.117	81.8254	1.42857	0.500595	0.0161349	1806099	0	266	266	27251	27251	8265	8265	6789.85	6789.85	0.939754	1569
2004-17-001_bin.112	91.0716	0	0.437926	0.0165668	1528076	0	114	114	58366	58366	18532	18532	13404.2	13404.2	0.916908	1586
2004-17-001_bin.132	63.7931	8.62069	0.594477	0.0198877	1585606	0	217	217	29240	29240	9316	9316	7306.94	7306.94	0.880844	1636
2004-17-001_bin.125	59.4389	0.990099	0.449964	0.0132683	630037	0	34	34	71964	71964	24677	24677	18530.5	18530.5	0.909177	618
2004-17-001_bin.126	77.0875	0.795073	0.476164	0.0264662	1540321	0	283	283	21590	21590	5871	5871	5442.83	5442.83	0.898088	1605
2004-17-001_bin.133	62.069	0	0.516055	0.0218357	1858057	0	179	179	35492	35492	13495	13495	10380.2	10380.2	0.916788	1618
2004-17-001_bin.104	97.1735	4.09357	0.444351	0.0218841	2229979	0	165	165	80185	80185	22203	22203	13515	13515	0.903426	2178
2004-17-001_bin.1	97.9171	0.948104	0.486373	0.0203564	1766764	0	113	113	62152	62152	21173	21173	15635.1	15635.1	0.889427	1701
2004-17-001_bin.137	71.0345	0.862069	0.46969	0.0198017	2130464	0	246	246	42832	42832	11609	11609	8660.42	8660.42	0.931441	1833
2004-17-001_bin.100	88.2609	0	0.452776	0.0169927	1751426	0	149	149	60425	60425	15732	15732	11754.5	11754.5	0.913055	1652
2004-17-001_bin.136	74.5338	2.88462	0.53852	0.0188831	1212604	0	197	197	26174	26174	7127	7127	6155.35	6155.35	0.912752	1275
2004-17-001_bin.144	58.6207	0	0.558907	0.0221764	1180677	0	243	243	23306	23306	5179	5179	4858.75	4858.75	0.901634	1000
2004-17-001_bin.115	86.6638	0.994745	0.477434	0.0211793	2239930	0	231	231	51449	51449	12203	12203	9696.67	9696.67	0.906808	1799
2004-17-001_bin.118	83.9438	0.474684	0.425809	0.0208171	2280137	0	229	229	73776	73776	13984	13984	9956.93	9956.93	0.89173	2123
2004-17-001_bin.127	57.5827	0.894855	0.463875	0.0198251	1274405	0	278	278	12620	12620	4745	4745	4584.19	4584.19	0.925037	1328
2004-17-001_bin.130	82.4029	0	0.470327	0.030431	1464281	0	136	136	58161	58161	15123	15123	10766.8	10766.8	0.879972	1496
2004-17-001_bin.131	74.8889	0	0.443187	0.0153016	1397016	0	248	248	19455	19455	6160	6160	5633.13	5633.13	0.929514	1382
2004-17-001_bin.147	90.5018	0.806452	0.661424	0.0196055	1592297	0	130	130	77568	77568	16453	16453	12248.4	12248.4	0.888716	1436
2004-17-001_bin.167	68.9655	0	0.548321	0.0235746	2394003	0	167	167	79818	79818	22508	22508	14335.3	14335.3	0.869847	1803
2004-17-001_bin.14	91.3647	0.671141	0.526808	0.0217639	1606863	0	195	195	49460	49460	10113	10113	8240.32	8240.32	0.90679	1548
2004-17-001_bin.146	58.9966	0.671141	0.607907	0.0237015	1115025	0	181	181	36481	36481	6872	6872	6160.36	6160.36	0.855788	1071
2004-17-001_bin.159	68.4528	2.02703	0.61305	0.0232569	1779359	0	330	330	20352	20352	5591	5591	5392	5392	0.946559	1694
2004-17-001_bin.165	81.9625	0.671141	0.499906	0.0237362	1353004	0	231	231	24172	24172	6353	6353	5857.16	5857.16	0.910752	1398
2004-17-001_bin.143	86.846	0.31746	0.356991	0.012155	1756395	0	173	173	41212	41212	13544	13544	10152.6	10152.6	0.925669	1746
2004-17-001_bin.16	65.7324	1.51007	0.575595	0.0181376	1485962	0	159	159	33223	33223	12973	12973	9345.67	9345.67	0.90217	1468
2004-17-001_bin.160	89.3016	0.47619	0.539364	0.0159941	1911555	0	153	153	98838	98838	17340	17340	12493.8	12493.8	0.939234	1564
2004-17-001_bin.156	87.6055	0.316456	0.556753	0.0236369	1607260	0	209	209	27365	27365	9517	9517	7690.24	7690.24	0.880639	1408
2004-17-001_bin.163	80.3456	1.34228	0.583877	0.0179932	1223108	0	154	154	30046	30046	9485	9485	7942.26	7942.26	0.896197	1245
2004-17-001_bin.158	90.8177	3.59903	0.440983	0.018737	2376141	0	251	251	66086	66086	14002	14002	9466.7	9466.7	0.919248	2316
2004-17-001_bin.162	93.1034	0	0.521156	0.0142065	1917485	0	131	131	59688	59688	24173	24173	14637.3	14637.3	0.920421	1683
2004-17-001_bin.166	76.0636	0.0619579	0.533595	0.0212738	1660179	0	257	257	24793	24793	7468	7468	6459.84	6459.84	0.884777	1306
2004-17-001_bin.182	53.4483	0	0.427006	0.0182206	644138	0	38	38	67906	67906	28512	28512	16951	16951	0.883128	628
2004-17-001_bin.175	73.0506	2.04301	0.620992	0.0223235	1746502	0	348	348	15210	15210	5376	5376	5018.68	5018.68	0.885093	1646
2004-17-001_bin.173	76.4577	0.952381	0.558298	0.0169574	1566461	0	206	206	37037	37037	9775	9775	7604.18	7604.18	0.961447	1402
2004-17-001_bin.161	78.4461	1.62641	0.435377	0.0145872	1491606	0	175	175	24623	24623	10060	10060	8523.46	8523.46	0.936014	1491
2004-17-001_bin.172	92.381	0	0.37876	0.0133679	1416971	0	128	128	42619	42619	16213	16213	11070.1	11070.1	0.935284	1446
2004-17-001_bin.168	91.5343	1.32399	0.569991	0.0210058	2153508	0	189	189	45019	45019	14943	14943	11394.2	11394.2	0.89882	2038
2004-17-001_bin.199	54.4671	0	0.524932	0.0272079	1286626	0	237	237	27492	27492	6269	6269	5428.8	5428.8	0.89584	1227
2004-17-001_bin.174	55.0517	0.598802	0.600965	0.022994	865648	0	215	215	12835	12835	4147	4147	4026.27	4026.27	0.910057	940
2004-17-001_bin.200	53.605	3.7931	0.390026	0.0149353	852394	0	200	200	16295	16295	4209	4209	4261.97	4261.97	0.90571	971
2004-17-001_bin.164	90.6289	2.63646	0.514279	0.0311074	3159701	0	292	292	51760	51760	13265	13265	10820.9	10820.9	0.891935	2478
2004-17-001_bin.187	74.2945	1.51007	0.580599	0.0141984	1459068	0	263	263	25507	25507	6735	6735	5547.79	5547.79	0.901337	1587
2004-17-001_bin.22	57.8947	0	0.445155	0.0148254	1625456	0	284	284	33101	33101	5989	5989	5723.44	5723.44	0.922953	1703
2004-17-001_bin.180	83.4906	4.95283	0.338185	0.016143	1461837	0	204	204	48129	48129	9286	9286	7165.87	7165.87	0.935984	1555
2004-17-001_bin.202	74.7052	0.806452	0.50641	0.0184425	1139414	0	120	120	47340	47340	12747	12747	9495.12	9495.12	0.906742	1087
2004-17-001_bin.185	88.6792	0	0.346104	0.0117961	1560367	0	129	129	77460	77460	17789	17789	12095.9	12095.9	0.921217	1579
2004-17-001_bin.203	95.3954	1.6129	0.497255	0.0159757	1685313	0	113	113	58737	58737	21433	21433	14914.3	14914.3	0.867745	1465
2004-17-001_bin.2	67.6387	1.88679	0.331815	0.0172098	1234541	0	207	207	21796	21796	6511	6511	5963.97	5963.97	0.926024	1341
2004-17-001_bin.181	73.8107	0	0.448287	0.0178714	1487850	0	162	162	59800	59800	12603	12603	9184.26	9184.26	0.904528	1298
2004-17-001_bin.191	87.2045	3.16194	0.439677	0.0167482	1633677	0	209	209	32628	32628	9726	9726	7816.64	7816.64	0.916487	1729
2004-17-001_bin.19	84.226	2.75017	0.387058	0.0158638	2328113	0	376	376	46943	46943	7049	7049	6191.79	6191.79	0.902073	2374
2004-17-001_bin.20	55.0562	0	0.411497	0.00993749	752972	0	36	36	67512	67512	34281	34281	20915.9	20915.9	0.899415	751
2004-17-001_bin.24	92.0317	0	0.490995	0.0167552	1472311	0	99	99	77674	77674	20681	20681	14871.8	14871.8	0.953469	1294
2004-17-001_bin.204	82.0106	4.47427	0.602442	0.0168033	1856943	0	167	167	62666	62666	15093	15093	11119.4	11119.4	0.89263	1810
2004-17-001_bin.39	56.0188	0	0.56215	0.0186392	1012526	0	217	217	13734	13734	4942	4942	4666.02	4666.02	0.857413	1045
2004-17-001_bin.23	80.2497	0	0.488801	0.0241542	1771943	0	288	288	27546	27546	7142	7142	6152.58	6152.58	0.901347	1563
2004-17-001_bin.197	81.1801	0.671141	0.444816	0.0203031	1581521	0	266	266	24336	24336	6937	6937	5945.57	5945.57	0.92272	1651
2004-17-001_bin.28	65.7002	9.78747	0.523349	0.0206257	1594993	0	310	310	25700	25700	5531	5531	5145.14	5145.14	0.885746	1712
2004-17-001_bin.188	89.1067	7.84216	0.393673	0.0266785	2477315	0	345	345	34271	34271	9107	9107	7180.62	7180.62	0.903526	2340
2004-17-001_bin.38	91.6077	0	0.518078	0.0152887	1570739	0	116	116	67365	67365	20208	20208	13540.9	13540.9	0.903449	1458
2004-17-001_bin.201	91.8065	0	0.44828	0.0169439	1953827	0	132	132	157034	157034	23387	23387	14801.7	14801.7	0.907783	1788
2004-17-001_bin.29	81.4314	5.74741	0.623888	0.0187153	1856160	0	245	245	53210	53210	9581	9581	7576.16	7576.16	0.89833	1841
2004-17-001_bin.30	81.7095	0	0.452054	0.0187414	1278185	0	133	133	35028	35028	12236	12236	9610.41	9610.41	0.922886	1284
2004-17-001_bin.26	90.3803	0.503356	0.445563	0.0233154	1300577	0	170	170	27808	27808	9855	9855	7650.45	7650.45	0.908065	1261
2004-17-001_bin.34	59.396	0	0.546403	0.0117102	1327331	0	73	73	81396	81396	27279	27279	18182.6	18182.6	0.883431	1226
2004-17-001_bin.41	79.4286	0.119048	0.532057	0.0146473	1795943	0	212	212	64538	64538	10849	10849	8471.43	8471.43	0.950204	1501
2004-17-001_bin.35	86.5143	0.782998	0.346667	0.0161225	1325574	0	227	227	25907	25907	6710	6710	5839.53	5839.53	0.90621	1328
2004-17-001_bin.33	90.9611	4.58656	0.344638	0.0137179	1474976	0	199	199	43614	43614	10187	10187	7411.94	7411.94	0.909596	1533
2004-17-001_bin.6	54.1954	0.862069	0.522066	0.0152445	974997	0	218	218	14383	14383	4618	4618	4472.46	4472.46	0.924158	1102
2004-17-001_bin.62	68.9655	0	0.442591	0.019337	1590926	0	308	308	18482	18482	5685	5685	5165.34	5165.34	0.912889	1494
2004-17-001_bin.40	79.9427	0.671141	0.415252	0.018839	1768354	0	211	211	40941	40941	11151	11151	8380.82	8380.82	0.884416	1567
2004-17-001_bin.69	56.8966	0	0.489533	0.0175439	1167196	0	118	118	39025	39025	12533	12533	9891.49	9891.49	0.941478	1070
2004-17-001_bin.55	90.2098	0.0218531	0.512839	0.0247216	1454106	0	163	163	33986	33986	12269	12269	8920.9	8920.9	0.9007	1444
2004-17-001_bin.71	83.3333	2.58621	0.609264	0.0230346	1511615	0	176	176	45918	45918	10396	10396	8588.72	8588.72	0.917114	1492
2004-17-001_bin.45	50.5589	0.0439174	0.479464	0.0174123	974002	0	205	205	16965	16965	5121	5121	4751.23	4751.23	0.942313	1014
2004-17-001_bin.57	91.4286	0.47619	0.476601	0.0128148	1809446	0	123	123	76413	76413	20243	20243	14710.9	14710.9	0.930704	1482
2004-17-001_bin.53	77.9839	0	0.552412	0.0202762	1306931	0	181	181	31970	31970	8953	8953	7220.61	7220.61	0.91988	1368
2004-17-001_bin.76	90.7063	1.6129	0.50202	0.0283513	1491147	0	175	175	49235	49235	10219	10219	8520.84	8520.84	0.90326	1413
2004-17-001_bin.83	61.7544	2.63158	0.427455	0.0205581	1545723	0	298	298	21603	21603	5534	5534	5186.99	5186.99	0.898895	1545
2004-17-001_bin.68	88.8889	1.44928	0.376739	0.0225435	1673388	0	150	150	47524	47524	15946	15946	11155.9	11155.9	0.944918	1595
2004-17-001_bin.64	93.3962	0	0.341675	0.0123509	1839710	0	164	164	42123	42123	14889	14889	11217.7	11217.7	0.907638	1878
2004-17-001_bin.66	90.607	0.185185	0.469302	0.0211639	2152001	0	153	153	53531	53531	20002	20002	14065.4	14065.4	0.910001	1740
2004-17-001_bin.7	84.4218	0	0.436315	0.0136935	1839839	0	172	172	60944	60944	15280	15280	10696.7	10696.7	0.910879	1796
2004-17-001_bin.63	74.3411	6.56842	0.315467	0.0132958	1593350	0	149	149	39806	39806	16680	16680	10693.6	10693.6	0.908508	1819
2004-17-001_bin.52	94.9664	2.51678	0.394767	0.0232209	1942729	0	139	139	82320	82320	21169	21169	13976.5	13976.5	0.890912	1814
2004-17-001_bin.88	54.8276	3.44828	0.481728	0.0232408	1571746	0	197	197	30612	30612	9890	9890	7978.41	7978.41	0.892969	1333
2004-17-001_bin.74	59.3656	0.112613	0.515847	0.0222546	1671809	0	151	151	51167	51167	13266	13266	11071.6	11071.6	0.885691	1386
2004-17-001_bin.84	97.8495	0	0.426526	0.0103176	1717991	0	113	113	87082	87082	20156	20156	15203.5	15203.5	0.920242	1512
2004-17-001_bin.73	97.0296	0.136054	0.609811	0.0251079	2116923	0	144	144	106703	106703	22503	22503	14700.9	14700.9	0.903766	1968
2004-17-001_bin.95	52.8926	0.909091	0.358158	0.0199097	977361	0	250	250	12476	12476	3866	3866	3909.44	3909.44	0.932106	988
2004-17-001_bin.93	78.7494	0	0.259734	0.0157228	931740	0	119	119	26423	26423	10065	10065	7829.75	7829.75	0.925509	964
2004-17-001_bin.91	90.32	1.74731	0.534883	0.0191268	1697770	0	178	178	37539	37539	12606	12606	9538.03	9538.03	0.916077	1669
2004-17-001_bin.80	86.9615	0	0.572132	0.0230208	1729672	0	271	271	34963	34963	7505	7505	6382.55	6382.55	0.879884	1486
2004-17-001_bin.90	94.8925	0.806452	0.604887	0.0202088	1517205	0	154	154	38285	38285	13020	13020	9851.98	9851.98	0.876492	1333
2004-17-001_bin.96	76.531	0	0.548094	0.0212961	1377469	0	221	221	26889	26889	7393	7393	6232.89	6232.89	0.903217	1483
2004-17-001_bin.99	87.7315	0.966184	0.439679	0.0167158	1529858	0	106	106	71541	71541	21576	21576	14432.6	14432.6	0.943758	1430
2004-17-001_bin.9	93.6795	0	0.464245	0.0158434	1875372	0	96	96	98469	98469	28913	28913	19535.1	19535.1	0.906154	1653
2004-17-001_bin.97	90.1677	1.44642	0.590249	0.0257039	2156000	0	227	227	40343	40343	12776	12776	9497.8	9497.8	0.875505	2007
2004-17-001_bin.92	83.4308	0.389864	0.423411	0.0156136	1961077	0	140	140	67874	67874	22098	22098	14007.7	14007.7	0.890472	1879
2004-17-001_bin.94	95.0487	0	0.358445	0.0228633	2818325	0	208	208	102039	102039	25302	25302	13549.6	13549.6	0.908644	2636
2005-17-001_bin.25	75.4386	7.33652	0.277905	0.0185433	1362056	0	147	147	71240	71240	12100	12100	9265.69	9265.69	0.885696	1511
2005-17-001_bin.29	59.3103	1.72414	0.482117	0.023401	1493463	0	203	203	35928	35928	8776	8776	7356.96	7356.96	0.891973	1295
2005-17-001_bin.17	88.0862	2.41935	0.498981	0.0256262	1229123	0	162	162	32417	32417	9148	9148	7587.18	7587.18	0.91029	1194
2005-17-001_bin.16	90.7143	0.47619	0.476372	0.0132949	1863652	0	127	127	74467	74467	21506	21506	14674.4	14674.4	0.931384	1521
2005-17-001_bin.35	91.0484	0	0.517863	0.0161311	1561284	0	115	115	86518	86518	20759	20759	13576.4	13576.4	0.903533	1449
2005-17-001_bin.18	95.6897	0	0.519944	0.0176806	2057814	0	180	180	55270	55270	18605	18605	11432.3	11432.3	0.916831	1835
2005-17-001_bin.39	85.3333	0.666667	0.259535	0.0161576	955184	0	115	115	30757	30757	11474	11474	8305.95	8305.95	0.924803	1010
2005-17-001_bin.34	61.1111	0.990099	0.450089	0.0151386	584771	0	67	67	38870	38870	11072	11072	8727.93	8727.93	0.906615	606
2005-17-001_bin.33	82.0053	0.119048	0.529308	0.0182913	1865419	0	255	255	27732	27732	9231	9231	7315.37	7315.37	0.947337	1614
2005-17-001_bin.3	87.619	0.952381	0.377557	0.014602	1486740	0	179	179	37553	37553	10943	10943	8305.81	8305.81	0.929943	1557
2005-17-001_bin.31	62.2883	0.0619579	0.531963	0.0228261	1335925	0	279	279	20565	20565	4931	4931	4788.26	4788.26	0.879453	1184
2005-17-001_bin.26	94.7878	0.749064	0.410767	0.0123911	1427321	0	68	68	125203	125203	38642	38642	20990	20990	0.901164	1412
2005-17-001_bin.37	79.0834	0	0.599674	0.0175738	1341600	0	144	144	42830	42830	12192	12192	9316.67	9316.67	0.886586	1387
2005-17-001_bin.22	70.4342	0.803971	0.543024	0.0176216	1399784	0	241	241	29574	29574	6092	6092	5808.23	5808.23	0.886716	1479
2005-17-001_bin.21	95.2251	1.34228	0.447889	0.0181608	1976927	0	138	138	102546	102546	19730	19730	14325.6	14325.6	0.908382	1824
2005-17-001_bin.55	87.7193	4.14673	0.376699	0.0220877	1716738	0	180	180	47474	47474	14363	14363	9537.43	9537.43	0.940107	1700
2005-17-001_bin.28	91.9414	1.93237	0.45245	0.0172473	1944758	0	175	175	49220	49220	15002	15002	11112.9	11112.9	0.908876	1854
2005-17-001_bin.42	58.7308	1.6129	0.601481	0.0214053	913254	0	192	192	14894	14894	5222	5222	4756.53	4756.53	0.873423	926
2005-17-001_bin.58	62.7515	0	0.253945	0.017319	669205	0	85	85	21789	21789	9449	9449	7873	7873	0.902631	719
2005-17-001_bin.51	69.8964	1.04289	0.607463	0.0250295	1883718	0	294	294	27856	27856	7817	7817	6407.2	6407.2	0.940026	1811
2005-17-001_bin.30	76.792	0	0.39641	0.0200425	2188880	0	188	188	50823	50823	14923	14923	11643	11643	0.898153	1998
2005-17-001_bin.60	65.5172	0	0.488443	0.0244524	1682971	0	306	306	18141	18141	6328	6328	5499.91	5499.91	0.901079	1509
2005-17-001_bin.48	85.1905	2.38095	0.524464	0.0192162	2356149	0	209	209	56496	56496	16482	16482	11273.4	11273.4	0.907737	1948
2005-17-001_bin.50	87.5677	1.62641	0.43934	0.0188339	1498645	0	172	172	38950	38950	10264	10264	8713.05	8713.05	0.943344	1495
2005-17-001_bin.52	59.7098	5.36913	0.571353	0.0262309	1169010	0	227	227	25721	25721	5546	5546	5149.82	5149.82	0.892512	1300
2005-17-001_bin.70	88.4211	9.09091	0.437992	0.0284953	2499005	0	391	391	38360	38360	7860	7860	6391.32	6391.32	0.893729	2701
2005-17-001_bin.59	86.8095	1.90476	0.489918	0.0187146	1513299	0	185	185	61334	61334	10280	10280	8179.99	8179.99	0.950342	1425
2005-17-001_bin.46	92.5926	0.37037	0.469383	0.0212831	2201474	0	163	163	58719	58719	18331	18331	13506	13506	0.909161	1784
2005-17-001_bin.6	90.1005	2.2381	0.520856	0.0173705	1668594	0	195	195	31180	31180	10970	10970	8556.89	8556.89	0.952845	1537
2005-17-001_bin.47	90.9333	5.63077	0.290321	0.0246046	2000135	0	181	181	58709	58709	16276	16276	11050.5	11050.5	0.79075	1845
2005-17-001_bin.49	96.2526	0	0.314918	0.0141553	1757944	0	58	58	143021	143021	49454	49454	30309.4	30309.4	0.9006	1909
2005-17-001_bin.5	86.8631	0.531401	0.462968	0.0184631	1743810	0	208	208	37828	37828	10627	10627	8383.7	8383.7	0.909609	1660
2005-17-001_bin.43	95.236	0.839161	0.359741	0.0243078	2775136	0	183	183	79790	79790	30159	30159	15164.7	15164.7	0.908339	2576
2005-17-001_bin.71	96.7742	0	0.425909	0.0096311	1768708	0	114	114	61686	61686	22745	22745	15515	15515	0.916095	1556
2005-17-001_bin.74	67.7293	0.671141	0.501133	0.0238112	1159400	0	237	237	15165	15165	5228	5228	4891.98	4891.98	0.915007	1203
2005-17-001_bin.77	62.3173	4.73434	0.285082	0.0135981	1028256	0	108	108	30848	30848	11924	11924	9520.89	9520.89	0.913614	1042
2005-17-001_bin.57	92.9791	4.58613	0.394319	0.0247214	2093021	0	231	231	73847	73847	13097	13097	9060.7	9060.7	0.885338	2029
2005-17-001_bin.78	65.9864	1.00671	0.524893	0.0222025	1270857	0	265	265	16346	16346	4896	4896	4795.69	4795.69	0.9003	1363
2005-17-001_bin.72	85.6111	1.11111	0.539272	0.0172384	1718287	0	229	229	37544	37544	9979	9979	7503.44	7503.44	0.938514	1507
2005-17-001_bin.66	69.8252	1.90157	0.445577	0.0233102	1004782	0	205	205	19881	19881	5184	5184	4901.38	4901.38	0.906845	1066
2005-17-001_bin.75	74.3527	0.943396	0.34525	0.0139955	1292610	0	237	237	23631	23631	6273	6273	5454.05	5454.05	0.924306	1441
2005-17-001_bin.9	54.8815	4.21456	0.429966	0.028316	1419628	0	363	363	13025	13025	3880	3880	3910.82	3910.82	0.908782	1660
2005-17-001_bin.81	56.9097	0.125786	0.499006	0.0220708	1546097	0	227	227	27245	27245	7707	7707	6811	6811	0.891358	1243
2005-17-001_bin.76	96.2264	0	0.341555	0.013672	1941875	0	197	197	51432	51432	13486	13486	9857.23	9857.23	0.905838	2005
2006-17-001_bin.104	84.2105	8.16587	0.610664	0.0209698	1549033	0	252	252	31761	31761	7077	7077	6146.96	6146.96	0.88098	1512
2006-17-001_bin.112	71.7868	4.31034	0.43953	0.0221979	1839210	0	201	201	50952	50952	12686	12686	9150.3	9150.3	0.888931	1567
2006-17-001_bin.106	67.3077	0	0.506681	0.0125131	799022	0	51	51	65591	65591	22354	22354	15667.1	15667.1	0.90911	740
2006-17-001_bin.114	91.9355	1.34409	0.540274	0.0186995	1366680	0	156	156	31221	31221	11861	11861	8760.77	8760.77	0.913543	1348
2006-17-001_bin.121	88.764	1.1236	0.253061	0.0150265	798096	0	59	59	63186	63186	19165	19165	13527.1	13527.1	0.912412	833
2006-17-001_bin.103	80.4127	4.12698	0.483186	0.0226827	1821025	0	272	272	41305	41305	7861	7861	6694.94	6694.94	0.944086	1722
2006-17-001_bin.118	92.2609	1.34228	0.497007	0.0176109	1714924	0	135	135	62095	62095	17792	17792	12703.1	12703.1	0.868962	1517
2006-17-001_bin.131	79.3103	0	0.546733	0.0260765	2425886	0	197	197	56778	56778	16919	16919	12314.1	12314.1	0.871701	1874
2006-17-001_bin.134	95.6897	6.03448	0.536477	0.0189378	1678507	0	148	148	52695	52695	16447	16447	11341.3	11341.3	0.915032	1645
2006-17-001_bin.119	59.9278	0.33557	0.562501	0.0248743	1036148	0	210	210	16977	16977	5073	5073	4934.04	4934.04	0.894902	1083
2006-17-001_bin.102	98.1132	0	0.34144	0.0141337	1966057	0	219	219	36647	36647	11929	11929	8977.43	8977.43	0.910958	2044
2006-17-001_bin.110	72.8398	1.34228	0.445417	0.0284386	1127814	0	216	216	15902	15902	5691	5691	5221.36	5221.36	0.905492	1176
2006-17-001_bin.1	62.4147	0.671141	0.482978	0.0193356	1122211	0	227	227	16692	16692	5133	5133	4943.66	4943.66	0.911549	1161
2006-17-001_bin.124	95.1534	0.306748	0.355757	0.0132659	1337676	0	41	41	130025	130025	46160	46160	32626.2	32626.2	0.875756	1305
2006-17-001_bin.105	75.2533	0.483092	0.446864	0.0182198	1563363	0	187	187	30359	30359	10606	10606	8360.23	8360.23	0.897873	1402
2006-17-001_bin.153	66.1085	1.75439	0.42345	0.0215088	1797826	0	296	296	29943	29943	7171	7171	6073.74	6073.74	0.918944	1898
2006-17-001_bin.150	71.1912	6.89655	0.600439	0.0201317	2132142	0	260	260	42388	42388	10119	10119	8200.55	8200.55	0.895643	2154
2006-17-001_bin.120	61.039	0	0.388883	0.0179018	999642	0	88	88	56783	56783	16086	16086	11359.6	11359.6	0.908223	1012
2006-17-001_bin.130	64.4295	0	0.542345	0.0141758	1147434	0	64	64	74855	74855	29483	29483	17928.7	17928.7	0.894994	1082
2006-17-001_bin.163	65.5172	0	0.562468	0.0191528	1358727	0	93	93	62516	62516	20038	20038	14610	14610	0.913528	1054
2006-17-001_bin.129	89.8826	3.3557	0.447343	0.0182078	2009444	0	169	169	52252	52252	17083	17083	11890.2	11890.2	0.905786	1877
2006-17-001_bin.135	81.3441	0.806452	0.481627	0.0189665	1652967	0	95	95	94954	94954	25263	25263	17399.7	17399.7	0.931222	1474
2006-17-001_bin.167	83.7931	7.75862	0.278769	0.014495	2513136	0	222	222	57972	57972	16390	16390	11320.4	11320.4	0.872913	2538
2006-17-001_bin.154	97.6173	0.806452	0.662763	0.0157871	1566159	0	93	93	89053	89053	24469	24469	16840.4	16840.4	0.894707	1400
2006-17-001_bin.156	82.414	0.125786	0.488756	0.0233843	1894107	0	256	256	48515	48515	8921	8921	7398.86	7398.86	0.902762	1605
2006-17-001_bin.175	70.6897	1.72414	0.29401	0.014918	2272354	0	205	205	102169	102169	15959	15959	11084.7	11084.7	0.885853	2271
2006-17-001_bin.139	69.2579	0.877193	0.422696	0.0155681	1701784	0	230	230	34059	34059	9188	9188	7399.06	7399.06	0.893605	1735
2006-17-001_bin.164	52.9341	0.125786	0.499922	0.0238181	1374997	0	223	223	45765	45765	6640	6640	6165.91	6165.91	0.906822	1124
2006-17-001_bin.161	84.2526	0.33557	0.469865	0.0311825	1452649	0	142	142	50136	50136	13047	13047	10229.9	10229.9	0.877926	1480
2006-17-001_bin.158	77.972	1.3986	0.444001	0.0162038	1398286	0	203	203	37575	37575	8097	8097	6888.11	6888.11	0.939578	1306
2006-17-001_bin.162	88.0726	0.31746	0.437615	0.0121314	1803727	0	158	158	66540	66540	15261	15261	11416	11416	0.915038	1754
2006-17-001_bin.168	84.1566	1.26812	0.441324	0.0167014	1387067	0	151	151	43024	43024	12431	12431	9185.87	9185.87	0.943705	1346
2006-17-001_bin.172	89.0476	0.634921	0.477594	0.0117451	1767266	0	143	143	59539	59539	15703	15703	12358.5	12358.5	0.935408	1469
2006-17-001_bin.181	57.7586	1.72414	0.484804	0.0181407	869656	0	154	154	19137	19137	6696	6696	5647.12	5647.12	0.93597	909
2006-17-001_bin.17	79.8658	0.671141	0.561906	0.0250339	1360740	0	134	134	41522	41522	12482	12482	10154.8	10154.8	0.903407	1385
2006-17-001_bin.183	72.7273	1.81818	0.40127	0.0142807	1727843	0	200	200	31683	31683	11655	11655	8639.22	8639.22	0.927389	1591
2006-17-001_bin.169	80.7118	2.92925	0.514059	0.0268051	1470011	0	247	247	24404	24404	6902	6902	5951.46	5951.46	0.887596	1612
2006-17-001_bin.178	92.0699	1.07527	0.591942	0.0228639	2144599	0	214	214	42293	42293	13358	13358	10021.5	10021.5	0.904849	2076
2006-17-001_bin.191	64.7335	0	0.625915	0.0165515	1655142	0	239	239	47479	47479	8401	8401	6925.28	6925.28	0.897216	1636
2006-17-001_bin.177	82.781	0.838926	0.574637	0.0287453	1174278	0	114	114	82700	82700	12614	12614	10300.7	10300.7	0.902009	1217
2006-17-001_bin.193	62.069	1.72414	0.515647	0.02546	1035520	0	198	198	20348	20348	5394	5394	5229.9	5229.9	0.908755	1048
2006-17-001_bin.18	82.0086	3.40776	0.602127	0.0221385	2131224	0	263	263	46109	46109	9870	9870	8103.51	8103.51	0.942199	1982
2006-17-001_bin.182	79.1076	2.48227	0.455173	0.0167887	1072484	0	196	196	18042	18042	6103	6103	5471.86	5471.86	0.927157	1132
2006-17-001_bin.30	57.9676	0.31348	0.465588	0.0186848	1453829	0	267	267	27123	27123	5903	5903	5445.05	5445.05	0.926304	1462
2006-17-001_bin.2	80.7324	0.675676	0.657149	0.0218105	1737745	0	159	159	47787	47787	13436	13436	10929.2	10929.2	0.944596	1553
2006-17-001_bin.21	61.5385	0.854701	0.452598	0.0137294	653463	0	34	34	56712	56712	20732	20732	19219.5	19219.5	0.913077	650
2006-17-001_bin.19	76.6779	0.976841	0.607756	0.0215924	1659226	0	220	220	38952	38952	9298	9298	7541.94	7541.94	0.916628	1662
2006-17-001_bin.32	55.1724	3.44828	0.601345	0.0279675	829240	0	151	151	23429	23429	5835	5835	5491.66	5491.66	0.914672	913
2006-17-001_bin.38	54.5611	4.13793	0.576529	0.018754	1148950	0	274	274	10308	10308	4437	4437	4193.25	4193.25	0.911828	1277
2006-17-001_bin.3	81.8191	1.34228	0.600504	0.0166656	1290292	0	134	134	46325	46325	13048	13048	9629.04	9629.04	0.888974	1330
2006-17-001_bin.24	88.6792	0	0.346361	0.0126237	1572279	0	142	142	68132	68132	16403	16403	11072.4	11072.4	0.92188	1593
2006-17-001_bin.190	76.0022	1.80997	0.346266	0.0144485	1311629	0	217	217	22778	22778	6854	6854	6044.37	6044.37	0.909249	1429
2006-17-001_bin.46	51.8809	0	0.53214	0.0187068	833831	0	205	205	10930	10930	4148	4148	4067.47	4067.47	0.882311	774
2006-17-001_bin.22	93.3333	0.952381	0.358108	0.011986	1700726	0	130	130	57153	57153	19685	19685	13082.5	13082.5	0.929283	1671
2006-17-001_bin.52	57.2414	1.72414	0.632368	0.0207224	1163623	0	212	212	18974	18974	5911	5911	5488.79	5488.79	0.895438	1255
2006-17-001_bin.53	61.1442	0	0.495646	0.0154588	1104409	0	177	177	32700	32700	7224	7224	6239.6	6239.6	0.960967	1070
2006-17-001_bin.36	77.9146	4.69799	0.580052	0.022603	1565271	0	214	214	28158	28158	8842	8842	7314.35	7314.35	0.906444	1505
2006-17-001_bin.4	87.2407	2.95721	0.574467	0.0183037	1942361	0	202	202	39380	39380	12464	12464	9615.65	9615.65	0.903663	1888
2006-17-001_bin.27	52.3293	2.44755	0.343316	0.0232963	1508440	0	347	347	24450	24450	4588	4588	4347.09	4347.09	0.89744	1454
2006-17-001_bin.28	95.0737	3.2	0.314367	0.0150835	1663714	0	78	78	90477	90477	37804	37804	21329.7	21329.7	0.910627	1681
2006-17-001_bin.49	51.7338	0.671141	0.414271	0.0189407	881771	0	208	208	14487	14487	4305	4305	4239.28	4239.28	0.920399	958
2006-17-001_bin.47	89.4713	0	0.620118	0.0200174	2366826	0	272	272	55679	55679	11311	11311	8701.57	8701.57	0.878482	2067
2006-17-001_bin.50	59.6966	0.33557	0.503193	0.024049	963478	0	214	214	22786	22786	4755	4755	4502.23	4502.23	0.909317	1029
2006-17-001_bin.55	90.283	1.60377	0.324594	0.0157202	1591423	0	170	170	62063	62063	13455	13455	9361.31	9361.31	0.920163	1620
2006-17-001_bin.51	73.5979	0.238095	0.55977	0.0139396	1487802	0	163	163	38613	38613	10585	10585	9127.62	9127.62	0.95793	1273
2006-17-001_bin.66	73.2143	0	0.549916	0.0183458	1260965	0	195	195	26780	26780	7893	7893	6466.49	6466.49	0.867916	1106
2006-17-001_bin.62	88	5.33333	0.25001	0.0174817	1051096	0	115	115	38834	38834	11733	11733	9139.97	9139.97	0.918135	1143
2006-17-001_bin.65	84.1716	1.81208	0.491786	0.0179826	1317852	0	150	150	30197	30197	10942	10942	8785.68	8785.68	0.912874	1292
2006-17-001_bin.61	79.4127	1.03968	0.518733	0.0187703	1601127	0	125	125	90874	90874	17472	17472	12809	12809	0.955416	1389
2006-17-001_bin.58	96.3612	0.707547	0.335133	0.0139636	1615783	0	88	88	100894	100894	27188	27188	18361.2	18361.2	0.932617	1662
2006-17-001_bin.5	78.4148	2.01342	0.484761	0.0226956	1388749	0	239	239	20382	20382	6765	6765	5810.67	5810.67	0.896726	1455
2006-17-001_bin.73	78.6786	1.18881	0.281456	0.0134084	1201892	0	84	84	66042	66042	21759	21759	14308.2	14308.2	0.899757	1211
2006-17-001_bin.40	98.3433	0	0.391425	0.0253304	2911614	0	105	105	133868	133868	52526	52526	27729.7	27729.7	0.896599	2662
2006-17-001_bin.70	81.6587	0.754717	0.504394	0.0217626	2110263	0	214	214	46115	46115	12797	12797	9861.04	9861.04	0.897504	1794
2006-17-001_bin.72	91.6667	0	0.521952	0.0136079	1877247	0	134	134	81408	81408	22396	22396	14009.3	14009.3	0.923281	1655
2006-17-001_bin.79	92.6984	0	0.491263	0.0154518	1485073	0	103	103	50135	50135	20069	20069	14418.2	14418.2	0.95468	1308
2006-17-001_bin.71	92.7419	1.6129	0.606895	0.0193166	1445558	0	145	145	60620	60620	12941	12941	9969.37	9969.37	0.879636	1269
2006-17-001_bin.76	91.7937	1.66667	0.518403	0.0193454	2739681	0	153	153	143593	143593	26109	26109	17906.4	17906.4	0.90103	2182
2006-17-001_bin.8	55.5654	0.894855	0.60984	0.0304207	863087	0	193	193	12640	12640	4520	4520	4471.95	4471.95	0.879434	945
2006-17-001_bin.80	86.0317	0.634921	0.540576	0.0156848	1804438	0	155	155	72537	72537	16539	16539	11641.5	11641.5	0.941881	1477
2006-17-001_bin.78	73.29	0.557621	0.487303	0.0282386	2360679	0	127	127	97055	97055	33082	33082	18588	18588	0.891363	1908
2006-17-001_bin.84	73.2901	2.02703	0.613767	0.0188864	1749236	0	210	210	39311	39311	10665	10665	8329.7	8329.7	0.952239	1480
2006-17-001_bin.86	97.6051	0	0.42353	0.0104011	1840776	0	108	108	82121	82121	20894	20894	17044.2	17044.2	0.913584	1602
2006-17-001_bin.81	89.0234	4.02685	0.587595	0.0212445	1491263	0	159	159	52367	52367	12234	12234	9379.01	9379.01	0.90366	1439
2006-17-001_bin.75	97.8142	1.63934	0.38888	0.0156447	1588231	0	91	91	53935	53935	23822	23822	17453.1	17453.1	0.893425	1584
2006-17-001_bin.82	91.3688	0.483092	0.376648	0.0235286	1776176	0	112	112	111009	111009	26780	26780	15858.7	15858.7	0.94097	1663
2006-17-001_bin.85	89.9383	0.740741	0.468517	0.0247015	2122973	0	167	167	58903	58903	17567	17567	12712.4	12712.4	0.914494	1723
2006-17-001_bin.83	89.7231	0	0.31157	0.0150856	1483837	0	85	85	128333	128333	25869	25869	17456.9	17456.9	0.916545	1592
2006-17-001_bin.91	73.0228	3.26087	0.422136	0.0195445	1445520	0	267	267	20003	20003	5905	5905	5413.93	5413.93	0.878654	1541
2006-17-001_bin.96	90.3492	0	0.499236	0.0177728	1949362	0	212	212	35245	35245	11239	11239	9195.1	9195.1	0.942742	1619
2006-17-001_bin.99	91.4286	0	0.377672	0.0145691	1452614	0	153	153	49540	49540	13228	13228	9494.21	9494.21	0.932179	1529
2006-17-001_bin.88	93.7895	0.2331	0.354747	0.0259599	2957803	0	149	149	104802	104802	34386	34386	19851	19851	0.913717	2692
2007-17-001_bin.123	82.7586	0	0.428658	0.012687	1593610	0	110	110	88321	88321	20961	20961	14487.4	14487.4	0.927489	1582
2007-17-001_bin.11	72.1586	3.12867	0.610763	0.0199421	1984146	0	275	275	41340	41340	9286	9286	7215.08	7215.08	0.947106	1847
2007-17-001_bin.119	72.516	1.28205	0.502294	0.0222337	1114827	0	171	171	28763	28763	7535	7535	6519.46	6519.46	0.90603	1116
2007-17-001_bin.122	88.7877	0.806452	0.534868	0.0196397	1628251	0	165	165	59254	59254	12616	12616	9868.19	9868.19	0.913594	1593
2007-17-001_bin.127	92.7333	1.34409	0.539879	0.0200771	1444273	0	166	166	42993	42993	11113	11113	8700.44	8700.44	0.913703	1411
2007-17-001_bin.112	98.3696	0	0.424445	0.0116124	1555928	0	97	97	108922	108922	25528	25528	16040.5	16040.5	0.883932	1577
2007-17-001_bin.132	90.1685	3.37079	0.238622	0.0119942	957460	0	62	62	102399	102399	30457	30457	15442.9	15442.9	0.921703	1023
2007-17-001_bin.111	98.3452	1.41844	0.499893	0.0136149	1614144	0	82	82	80708	80708	30117	30117	19684.7	19684.7	0.930167	1506
2007-17-001_bin.13	96.9231	2.30769	0.265285	0.0143325	783840	0	43	43	70894	70894	27745	27745	18228.8	18228.8	0.926891	706
2007-17-001_bin.136	93.2584	1.1236	0.25798	0.0121327	1181136	0	51	51	116135	116135	32363	32363	23159.5	23159.5	0.916452	1198
2007-17-001_bin.120	95.2381	0	0.378886	0.0130622	1438930	0	123	123	50056	50056	16312	16312	11698.6	11698.6	0.93716	1465
2007-17-001_bin.146	69.1223	0	0.47084	0.0178617	1059277	0	191	191	24330	24330	5696	5696	5545.95	5545.95	0.953405	1048
2007-17-001_bin.137	90.7258	0	0.518519	0.0163751	1524267	0	118	118	65339	65339	17775	17775	12917.5	12917.5	0.904449	1400
2007-17-001_bin.142	64.1573	1.68539	0.25647	0.013191	933324	0	66	66	51129	51129	21467	21467	14141.3	14141.3	0.925936	977
2007-17-001_bin.139	82.1909	0.806452	0.504205	0.0226681	1322495	0	137	137	42692	42692	11640	11640	9653.25	9653.25	0.903656	1228
2007-17-001_bin.124	87.9433	0.70922	0.484514	0.0163654	1133017	0	129	129	51952	51952	11327	11327	8783.08	8783.08	0.928391	1088
2007-17-001_bin.138	77.2072	0.342366	0.281932	0.0114907	1015827	0	58	58	177760	177760	26979	26979	17514.3	17514.3	0.882536	1103
2007-17-001_bin.147	51.8809	0	0.498682	0.023681	1448421	0	232	232	23914	23914	7217	7217	6243.19	6243.19	0.926233	1357
2007-17-001_bin.109	90.956	0.8	0.318141	0.0108686	1385956	0	106	106	57963	57963	19315	19315	13075.1	13075.1	0.913082	1417
2007-17-001_bin.126	89.2276	0.86741	0.554023	0.0247791	2311885	0	222	222	57758	57758	13011	13011	10413.9	10413.9	0.925171	1940
2007-17-001_bin.106	95.1813	0	0.388761	0.0141646	1627102	0	106	106	81672	81672	25526	25526	15350	15350	0.893967	1612
2007-17-001_bin.141	89.4127	2.06349	0.555588	0.0166794	1781128	0	189	189	40554	40554	12440	12440	9423.96	9423.96	0.956939	1540
2007-17-001_bin.135	91.0628	0.483092	0.377651	0.0196088	1687300	0	94	94	123234	123234	27003	27003	17950	17950	0.946714	1551
2007-17-001_bin.133	97.8667	1.6	0.344065	0.0215431	2091120	0	116	116	103786	103786	33967	33967	18026.9	18026.9	0.796877	1868
2007-17-001_bin.143	82.068	9.06549	0.599658	0.0172945	1351053	0	158	158	52288	52288	11442	11442	8550.97	8550.97	0.887899	1385
2007-17-001_bin.18	67.2414	1.72414	0.294643	0.0161929	2093560	0	185	185	112033	112033	18650	18650	11316.5	11316.5	0.892877	2058
2007-17-001_bin.148	59.545	1.19048	0.550242	0.0191269	1163497	0	239	239	16724	16724	5188	5188	4868.19	4868.19	0.944989	1128
2007-17-001_bin.145	97.1631	0.945626	0.46226	0.0232703	1263028	0	73	73	75237	75237	24164	24164	17301.8	17301.8	0.927234	1151
2007-17-001_bin.21	50	0	0.382477	0.00905004	569221	0	20	20	131432	131432	39850	39850	28461	28461	0.918292	570
2007-17-001_bin.152	94.1579	0	0.510743	0.0224899	1583659	0	71	71	100579	100579	37303	37303	22305.1	22305.1	0.896495	1493
2007-17-001_bin.140	75.1626	3.77252	0.438699	0.0230362	1905101	0	256	256	39689	39689	9404	9404	7441.8	7441.8	0.8885	1675
2007-17-001_bin.151	92.4603	0.15873	0.518615	0.0126184	1832105	0	54	54	287700	287700	51150	51150	33927.9	33927.9	0.948668	1542
2007-17-001_bin.149	89.3617	2.12766	0.455368	0.0134724	1440312	0	134	134	60467	60467	14925	14925	10748.6	10748.6	0.925594	1403
2007-17-001_bin.154	89.1005	0.634921	0.47735	0.0126986	1750266	0	138	138	79410	79410	17875	17875	12683.1	12683.1	0.932191	1468
2007-17-001_bin.150	54.4202	7.73601	0.353104	0.0218379	1194593	0	314	314	16145	16145	3577	3577	3804.44	3804.44	0.924435	1258
2007-17-001_bin.34	66.2921	1.1236	0.282949	0.0129339	609556	0	64	64	47139	47139	13575	13575	9524.31	9524.31	0.897834	643
2007-17-001_bin.153	97.8261	0.271739	0.389072	0.0130616	1694102	0	146	146	73320	73320	19162	19162	11603.4	11603.4	0.883393	1709
2007-17-001_bin.3	81.5436	0	0.47907	0.0158987	1311340	0	29	29	184240	184240	109371	109371	45218.6	45218.6	0.893971	1247
2007-17-001_bin.41	56.8966	0	0.497243	0.0241523	1574989	0	247	247	76236	76236	7559	7559	6376.47	6376.47	0.90015	1267
2007-17-001_bin.2	79.0617	0.671141	0.467875	0.0317124	1376777	0	166	166	44228	44228	9873	9873	8293.84	8293.84	0.877512	1455
2007-17-001_bin.24	79.1641	5.20134	0.562831	0.0235568	1343962	0	163	163	47092	47092	11186	11186	8245.17	8245.17	0.899805	1420
2007-17-001_bin.30	91.0377	1.73364	0.326517	0.0167204	1572535	0	125	125	81779	81779	18936	18936	12580.3	12580.3	0.913208	1609
2007-17-001_bin.155	70.037	0	0.641104	0.0128918	1258370	0	53	53	151002	151002	35496	35496	23742.8	23742.8	0.897735	1059
2007-17-001_bin.36	63.8548	1.71857	0.613534	0.0198855	1718157	0	235	235	27836	27836	9550	9550	7311.31	7311.31	0.952574	1486
2007-17-001_bin.38	76.6508	0.15873	0.494508	0.0148351	1256462	0	185	185	31769	31769	8052	8052	6791.69	6791.69	0.958672	1216
2007-17-001_bin.37	54.6858	0	0.611931	0.0291393	753117	0	158	158	16563	16563	4836	4836	4766.56	4766.56	0.891397	794
2007-17-001_bin.43	80.046	2.11786	0.347603	0.0146589	2158907	0	334	334	31054	31054	7768	7768	6463.79	6463.79	0.844559	2235
2007-17-001_bin.56	63.7931	1.72414	0.467109	0.0232425	2099061	0	305	305	30250	30250	8361	8361	6882.17	6882.17	0.932411	1882
2007-17-001_bin.42	91.1728	0.185185	0.46765	0.0240189	2216843	0	167	167	51370	51370	18371	18371	13274.5	13274.5	0.909885	1823
2007-17-001_bin.7	59.4828	1.72414	0.381818	0.0194771	964633	0	186	186	20167	20167	5569	5569	5186.2	5186.2	0.913511	973
2007-17-001_bin.60	85.3468	0	0.496025	0.0185998	1524533	0	80	80	91431	91431	29802	29802	19056.7	19056.7	0.909253	1449
2007-17-001_bin.6	54.4119	0.716846	0.425208	0.0133977	1047102	0	225	225	19149	19149	4823	4823	4653.79	4653.79	0.922603	1107
2007-17-001_bin.57	92.3333	0.47619	0.491353	0.0124792	1460122	0	70	70	83058	83058	28906	28906	20858.9	20858.9	0.954986	1270
2007-17-001_bin.46	70.3164	0.31746	0.438409	0.0143941	1488534	0	187	187	40067	40067	12390	12390	7960.07	7960.07	0.919352	1516
2007-17-001_bin.51	93.6535	0.707547	0.334482	0.0185038	1558596	0	145	145	48882	48882	16149	16149	10748.9	10748.9	0.932705	1628
2007-17-001_bin.63	77.9601	0.671141	0.417991	0.0232211	1373983	0	231	231	27308	27308	6604	6604	5947.98	5947.98	0.921776	1425
2007-17-001_bin.58	76.0107	2.34899	0.535601	0.022361	1240224	0	203	203	28605	28605	6682	6682	6109.48	6109.48	0.914197	1256
2007-17-001_bin.49	95.8177	0.749064	0.410967	0.0140051	1424773	0	71	71	76815	76815	31481	31481	20067.2	20067.2	0.898752	1412
2007-17-001_bin.74	57.0533	0	0.50002	0.0178063	1314798	0	250	250	23502	23502	5657	5657	5259.19	5259.19	0.94187	1251
2007-17-001_bin.71	90.6667	4.87273	0.284071	0.0163295	1233289	0	75	75	100369	100369	36804	36804	16443.9	16443.9	0.913455	1235
2007-17-001_bin.47	62.1098	0.754717	0.498198	0.0250505	1391329	0	271	271	21423	21423	5469	5469	5134.06	5134.06	0.916096	1392
2007-17-001_bin.52	89.038	0.671141	0.463786	0.0178627	1793210	0	228	228	36464	36464	9559	9559	7864.96	7864.96	0.925757	1748
2007-17-001_bin.68	93.3962	0	0.346142	0.0136851	1563117	0	148	148	52295	52295	14666	14666	10561.6	10561.6	0.92163	1606
2007-17-001_bin.67	95.28	0	0.311965	0.01563	1544238	0	74	74	79653	79653	39203	39203	20868.1	20868.1	0.912226	1642
2007-17-001_bin.70	91.958	0.699301	0.444253	0.014876	1667641	0	180	180	66227	66227	12663	12663	9264.67	9264.67	0.936121	1504
2007-17-001_bin.82	69.1905	1.66667	0.540441	0.0198198	1108823	0	176	176	19714	19714	7196	7196	6300.13	6300.13	0.964848	1061
2007-17-001_bin.89	78.5912	4.02098	0.271028	0.0152451	1538106	0	94	94	69440	69440	28497	28497	16362.8	16362.8	0.868028	1510
2007-17-001_bin.86	88.4603	0.492063	0.537955	0.0167401	1934418	0	149	149	58742	58742	21884	21884	12982.7	12982.7	0.941202	1576
2007-17-001_bin.83	67.2962	0.754717	0.503487	0.0257555	1725364	0	268	268	23892	23892	7192	7192	6437.93	6437.93	0.899071	1553
2007-17-001_bin.87	85.6631	1.88783	0.66154	0.0199521	1383480	0	211	211	29155	29155	7639	7639	6556.78	6556.78	0.887471	1347
2007-17-001_bin.88	74.186	0.806452	0.562967	0.0240005	1357181	0	194	194	30348	30348	8634	8634	6995.78	6995.78	0.908923	1343
2007-17-001_bin.91	69.0481	1.34228	0.633658	0.0190865	1190631	0	207	207	24443	24443	6694	6694	5751.84	5751.84	0.899983	1262
2007-17-001_bin.92	82.8302	0.125786	0.487966	0.0260173	1832025	0	264	264	24188	24188	8082	8082	6939.49	6939.49	0.902074	1592
2007-17-001_bin.93	69.2534	0	0.454329	0.0171028	1038722	0	78	78	81214	81214	19011	19011	13316.9	13316.9	0.90485	944
2007-17-001_bin.97	85.3128	3.62903	0.604668	0.0196218	1505803	0	195	195	39975	39975	9083	9083	7722.07	7722.07	0.875616	1333
2007-17-001_bin.95	70.4025	0.377358	0.502873	0.0225205	1582749	0	265	265	20870	20870	6523	6523	5972.64	5972.64	0.926616	1460
2008-17-001_bin.108	80.6897	1.72414	0.551947	0.0202431	1330172	0	178	178	30140	30140	8916	8916	7472.88	7472.88	0.917905	1374
2008-17-001_bin.101	67.5862	0	0.571492	0.0268483	1290488	0	123	123	108875	108875	13811	13811	10491.8	10491.8	0.896727	1323
2008-17-001_bin.102	59.2476	1.72414	0.623171	0.020714	1544246	0	246	246	47064	47064	7171	7171	6277.42	6277.42	0.899063	1567
2008-17-001_bin.1	71.5624	3.06992	0.610958	0.0255985	2097896	0	317	317	55135	55135	7759	7759	6617.97	6617.97	0.944438	1857
2008-17-001_bin.110	74.0794	0	0.471299	0.0186662	1305366	0	186	186	30574	30574	8135	8135	7018.1	7018.1	0.949912	1218
2008-17-001_bin.107	87.746	0.555556	0.537861	0.0178575	1903877	0	174	174	63764	63764	15704	15704	10941.8	10941.8	0.936888	1582
2008-17-001_bin.12	93.0159	5.39683	0.520355	0.0172837	1747327	0	127	127	74887	74887	19809	19809	13758.5	13758.5	0.955697	1513
2008-17-001_bin.19	53.5549	0	0.425663	0.0150043	909309	0	227	227	10930	10930	4113	4113	4005.77	4005.77	0.923419	966
2008-17-001_bin.106	95.3741	0	0.379152	0.0153845	1462293	0	164	164	33574	33574	13245	13245	8916.42	8916.42	0.93146	1544
2008-17-001_bin.3	50.5016	0	0.362662	0.0251281	1150680	0	96	96	101657	101657	21576	21576	11986.2	11986.2	0.88831	1180
2008-17-001_bin.115	67.8304	0.557621	0.529969	0.0270336	1630890	0	323	323	16122	16122	5273	5273	5049.2	5049.2	0.911418	1485
2008-17-001_bin.13	68.4203	1.19497	0.505593	0.0254019	1902276	0	249	249	38410	38410	9361	9361	7639.66	7639.66	0.905226	1726
2008-17-001_bin.103	83.8911	0.699301	0.443756	0.0159865	1484462	0	209	209	39073	39073	9291	9291	7102.69	7102.69	0.935582	1392
2008-17-001_bin.112	83.1454	5.24783	0.442789	0.0205743	2436558	0	424	424	36224	36224	6594	6594	5746.6	5746.6	0.910203	2333
2008-17-001_bin.109	96.0702	1.66154	0.318091	0.0229246	1705378	0	185	185	46831	46831	14664	14664	9218.26	9218.26	0.904228	1895
2008-17-001_bin.22	56.5572	0.260223	0.556784	0.0238138	1203556	0	231	231	25582	25582	5479	5479	5210.2	5210.2	0.902795	1005
2008-17-001_bin.11	95.2381	1.0612	0.419613	0.0131098	2089808	0	184	184	59526	59526	15362	15362	11357.7	11357.7	0.883223	2099
2008-17-001_bin.26	82.8059	1.26582	0.555049	0.0254859	1511589	0	242	242	22146	22146	7451	7451	6246.24	6246.24	0.881187	1375
2008-17-001_bin.49	58.9655	5.17241	0.4214	0.0222049	1040352	0	212	212	21950	21950	5400	5400	4907.32	4907.32	0.932188	1094
2008-17-001_bin.35	63.0072	0.396583	0.55368	0.0267023	1122063	0	199	199	24083	24083	6659	6659	5638.51	5638.51	0.910361	1181
2008-17-001_bin.37	68.4148	1.41509	0.586168	0.0253118	1506142	0	273	273	22689	22689	6020	6020	5517	5517	0.899618	1384
2008-17-001_bin.36	73.6295	6.71141	0.628002	0.0183896	1171689	0	214	214	24385	24385	5989	5989	5475.18	5475.18	0.908822	1279
2008-17-001_bin.58	57.9154	5.17241	0.599977	0.0206467	1265864	0	229	229	26691	26691	5980	5980	5527.79	5527.79	0.885626	1415
2008-17-001_bin.33	62.0829	3.46737	0.346368	0.0225117	1882342	0	436	436	16762	16762	4624	4624	4317.3	4317.3	0.906447	1828
2008-17-001_bin.66	62.069	0	0.516057	0.0301774	2044816	0	323	323	25886	25886	7444	7444	6330.7	6330.7	0.841598	1540
2008-17-001_bin.30	92.5408	0.699301	0.434224	0.0199423	2123113	0	219	219	39309	39309	13052	13052	9694.58	9694.58	0.92075	1908
2008-17-001_bin.48	83.3842	2.26415	0.488785	0.0314534	1997662	0	280	280	28920	28920	8621	8621	7134.51	7134.51	0.918804	1834
2008-17-001_bin.5	79.2453	0.125786	0.490152	0.0277116	1827811	0	270	270	85587	85587	7568	7568	6769.67	6769.67	0.903968	1481
2008-17-001_bin.60	63.2536	0	0.533217	0.0253651	1172498	0	207	207	20208	20208	6198	6198	5664.24	5664.24	0.916825	1234
2008-17-001_bin.62	90.7672	0.52381	0.476382	0.0142081	1884399	0	169	169	46303	46303	16176	16176	11150.3	11150.3	0.931957	1597
2008-17-001_bin.56	84.3518	1.52044	0.448504	0.0206732	1537376	0	251	251	29786	29786	7056	7056	6125	6125	0.909878	1538
2008-17-001_bin.79	77.7429	0	0.489955	0.0251282	1867757	0	263	263	29686	29686	8528	8528	7101.74	7101.74	0.90237	1584
2008-17-001_bin.55	98.3533	0.598802	0.484622	0.022933	1784635	0	106	106	78179	78179	25560	25560	16836.2	16836.2	0.888442	1727
2008-17-001_bin.63	89.8551	0.483092	0.377579	0.0233576	1716595	0	121	121	71497	71497	21369	21369	14186.7	14186.7	0.94442	1573
2008-17-001_bin.46	58.2039	0.384615	0.508343	0.0226668	1522084	0	351	351	12138	12138	4441	4441	4336.42	4336.42	0.929414	1557
2008-17-001_bin.88	57.5549	5.17241	0.548362	0.0218551	1343967	0	230	230	25329	25329	6681	6681	5843.33	5843.33	0.900894	1487
2008-17-001_bin.9	63.7931	1.72414	0.514503	0.0284184	1771071	0	314	314	22286	22286	5864	5864	5640.35	5640.35	0.88673	1404
2008-17-001_bin.69	89.6368	0.524476	0.370746	0.0260976	2278899	0	283	283	35825	35825	10643	10643	8052.65	8052.65	0.914349	2043
2008-17-001_bin.82	96.7742	0.268817	0.448365	0.0203235	2213224	0	108	108	137833	137833	32813	32813	20492.8	20492.8	0.916059	1989
2008-17-001_bin.80	86.4444	0.47619	0.558617	0.0153629	1733310	0	142	142	79313	79313	17392	17392	12206.4	12206.4	0.960228	1454
2008-17-001_bin.77	53.6772	0.754717	0.501586	0.0247232	1534552	0	302	302	17834	17834	5388	5388	5081.3	5081.3	0.91883	1511
2008-17-001_bin.76	62.6919	1.45414	0.468304	0.0320136	1147591	0	234	234	18315	18315	5300	5300	4904.24	4904.24	0.880395	1316
2008-17-001_bin.74	91.7803	0.836431	0.508758	0.020166	2213788	0	226	226	33264	33264	12107	12107	9795.52	9795.52	0.911724	1753
2008-17-001_bin.72	92.3663	1.17284	0.469601	0.021261	2185211	0	172	172	43823	43823	17787	17787	12704.7	12704.7	0.909518	1809
2008-17-001_bin.94	80.032	2.01613	0.503734	0.0274517	1426118	0	261	261	18566	18566	6019	6019	5464.05	5464.05	0.901601	1464
2008-17-001_bin.73	83.8549	3.77252	0.435444	0.027918	2102946	0	255	255	51747	51747	11149	11149	8246.85	8246.85	0.886505	1814
2008-17-001_bin.87	56.8254	2.38095	0.52458	0.025025	1760176	0	368	368	18718	18718	4996	4996	4783.09	4783.09	0.912522	1602
2008-17-001_bin.86	84.5344	1.34228	0.584031	0.0178137	1340405	0	139	139	37479	37479	12365	12365	9643.2	9643.2	0.895985	1346
2008-17-001_bin.93	81.1633	2.23714	0.525773	0.0224667	1487969	0	264	264	28196	28196	6146	6146	5636.25	5636.25	0.903003	1518
2008-17-001_bin.98	87.8045	1.69753	0.501354	0.0240943	2279505	0	301	301	27665	27665	8918	8918	7573.11	7573.11	0.913481	1863
2008-17-001_bin.96	90.3139	0.730028	0.381073	0.0208991	1599572	0	178	178	43777	43777	12250	12250	8986.36	8986.36	0.904877	1647
2009-17-001_bin.117	50	3.29154	0.461733	0.0226658	1514002	0	218	218	27255	27255	8574	8574	6944.96	6944.96	0.901198	1296
2009-17-001_bin.103	61.5385	0.854701	0.452807	0.0140667	680725	0	39	39	74352	74352	21229	21229	17454.5	17454.5	0.906979	677
2009-17-001_bin.118	80.1724	1.72414	0.443996	0.019288	1839500	0	150	150	65281	65281	15784	15784	12263.3	12263.3	0.921493	1768
2009-17-001_bin.101	83.6022	0.806452	0.633358	0.0177865	1566026	0	208	208	53921	53921	9004	9004	7528.97	7528.97	0.910623	1537
2009-17-001_bin.1	79.8561	2.34899	0.409074	0.0219619	1392559	0	229	229	24849	24849	6715	6715	6081.04	6081.04	0.919891	1393
2009-17-001_bin.126	54.1201	0	0.443704	0.0150338	1676401	0	286	286	24184	24184	6732	6732	5861.54	5861.54	0.921243	1729
2009-17-001_bin.105	72.1746	0.714286	0.524813	0.018997	2098913	0	211	211	49769	49769	14106	14106	9947.45	9947.45	0.911565	1731
2009-17-001_bin.111	87.8699	1.90157	0.521408	0.0198867	1832455	0	183	183	35524	35524	14146	14146	10013.4	10013.4	0.893878	1841
2009-17-001_bin.10	95.2381	0	0.377718	0.01479	1520677	0	147	147	58686	58686	17292	17292	10344.7	10344.7	0.933391	1565
2009-17-001_bin.128	61.9906	6.89655	0.462358	0.0179079	1788956	0	212	212	57951	57951	10426	10426	8438.47	8438.47	0.925515	1686
2009-17-001_bin.104	86.2796	0	0.451905	0.0187007	1310998	0	133	133	40898	40898	12543	12543	9857.13	9857.13	0.924181	1315
2009-17-001_bin.107	88.32	1.41844	0.429453	0.013275	1533471	0	179	179	46000	46000	11477	11477	8566.88	8566.88	0.925249	1597
2009-17-001_bin.106	89.5266	0.788955	0.590504	0.020612	1944115	0	175	175	74173	74173	17132	17132	11109.2	11109.2	0.875038	1759
2009-17-001_bin.112	91.5669	1.16766	0.484095	0.0226515	1651603	0	202	202	45852	45852	9733	9733	8176.25	8176.25	0.890187	1714
2009-17-001_bin.127	76.8393	1.566	0.385351	0.0198451	1522593	0	280	280	27854	27854	5648	5648	5437.83	5437.83	0.918404	1549
2009-17-001_bin.119	84.8556	5.37037	0.502851	0.020677	2036222	0	284	284	50389	50389	8639	8639	7169.8	7169.8	0.913447	1713
2009-17-001_bin.115	91.1473	0	0.452336	0.0183787	1922805	0	190	190	43964	43964	12855	12855	10120	10120	0.90447	1816
2009-17-001_bin.129	66.8562	8.46014	0.390614	0.0166541	1410102	0	310	310	12573	12573	4754	4754	4548.72	4548.72	0.882526	1577
2009-17-001_bin.11	97.6814	0	0.439244	0.0210752	1622413	0	151	151	60156	60156	13295	13295	10744.5	10744.5	0.864401	1538
2009-17-001_bin.140	74.1573	1.1236	0.262385	0.00914976	665548	0	38	38	46862	46862	22251	22251	17514.4	17514.4	0.928743	688
2009-17-001_bin.151	84.8315	1.1236	0.257631	0.0167163	837191	0	93	93	40751	40751	11399	11399	9002.05	9002.05	0.914985	914
2009-17-001_bin.134	82.012	2.01342	0.618344	0.0213263	1832302	0	238	238	47546	47546	9502	9502	7698.75	7698.75	0.892956	1831
2009-17-001_bin.139	77.3395	1.67785	0.572332	0.029017	1221584	0	131	131	34893	34893	13842	13842	9325.07	9325.07	0.900667	1277
2009-17-001_bin.131	91.4091	0.838926	0.54018	0.0199267	1796791	0	198	198	48122	48122	11426	11426	9074.7	9074.7	0.916078	1765
2009-17-001_bin.142	93.3977	0.603865	0.378424	0.0210477	1749247	0	102	102	90204	90204	27059	27059	17149.5	17149.5	0.943134	1623
2009-17-001_bin.148	58.3806	0	0.512692	0.0176081	944737	0	191	191	16980	16980	5125	5125	4946.27	4946.27	0.882222	975
2009-17-001_bin.16	69.0287	2.52938	0.612045	0.0207403	1850211	0	279	279	26715	26715	8192	8192	6631.58	6631.58	0.94233	1675
2009-17-001_bin.172	62.069	0	0.563614	0.0208926	1149941	0	251	251	18528	18528	4707	4707	4581.44	4581.44	0.894002	1156
2009-17-001_bin.173	74.1379	0	0.546891	0.0253767	2389013	0	214	214	60437	60437	15029	15029	11163.6	11163.6	0.869877	1863
2009-17-001_bin.154	96.2264	2.59434	0.381532	0.0185398	1637577	0	97	97	69722	69722	22872	22872	16882.2	16882.2	0.930102	1682
2009-17-001_bin.158	94.7753	0	0.521087	0.0136508	1947802	0	117	117	96638	96638	27383	27383	16647.9	16647.9	0.923172	1723
2009-17-001_bin.156	94.3396	1.27358	0.335195	0.0145712	1611012	0	114	114	56726	56726	20567	20567	14131.7	14131.7	0.932537	1650
2009-17-001_bin.145	94.2343	1.00671	0.404996	0.0199507	1532260	0	89	89	95803	95803	25732	25732	17216.4	17216.4	0.909058	1503
2009-17-001_bin.157	91.9355	0	0.652238	0.0182844	2012840	0	53	53	182005	182005	83181	83181	37978.1	37978.1	0.885599	1762
2009-17-001_bin.155	87.7551	0	0.357862	0.0151961	1741215	0	159	159	70487	70487	18846	18846	10951	10951	0.929545	1722
2009-17-001_bin.161	78.4046	0.0464684	0.483609	0.0207342	1956260	0	196	196	52591	52591	14224	14224	9980.92	9980.92	0.907648	1708
2009-17-001_bin.169	99.1935	0.322581	0.662113	0.0195219	1609049	0	116	116	97077	97077	17878	17878	13871.1	13871.1	0.892416	1446
2009-17-001_bin.17	86.1692	0.377358	0.52296	0.028024	1809791	0	228	228	37010	37010	10032	10032	7937.68	7937.68	0.894997	1644
2009-17-001_bin.178	86.0738	1.51007	0.510042	0.0180872	1615680	0	77	77	79136	79136	29847	29847	20982.9	20982.9	0.896056	1444
2009-17-001_bin.175	81.9683	1.04762	0.497224	0.021406	1906727	0	261	261	30397	30397	8931	8931	7305.47	7305.47	0.936382	1662
2009-17-001_bin.181	57.7044	0.943396	0.332824	0.0146004	1130739	0	142	142	27664	27664	10484	10484	7962.95	7962.95	0.928303	1158
2009-17-001_bin.186	83.7582	2.68817	0.594102	0.0225857	1886229	0	282	282	25055	25055	7862	7862	6688.76	6688.76	0.907279	1882
2009-17-001_bin.188	93.8085	0	0.517916	0.016817	1548937	0	123	123	55239	55239	17765	17765	12593	12593	0.902543	1448
2009-17-001_bin.195	62.3354	0.862069	0.580717	0.0157374	1503126	0	289	289	16137	16137	5621	5621	5201.13	5201.13	0.904063	1627
2009-17-001_bin.189	61.8036	1.00671	0.478996	0.0281659	1020719	0	231	231	11480	11480	4502	4502	4418.7	4418.7	0.900662	1111
2009-17-001_bin.200	67.2414	0	0.607053	0.020883	1735369	0	286	286	26838	26838	7123	7123	6067.72	6067.72	0.903237	1565
2009-17-001_bin.165	97.2028	0.2331	0.391224	0.0231958	2835694	0	165	165	79965	79965	26784	26784	17186	17186	0.900253	2649
2009-17-001_bin.182	94.3396	0	0.347864	0.0164118	1796210	0	176	176	68191	68191	14986	14986	10205.7	10205.7	0.91501	1854
2009-17-001_bin.190	93.8208	0.0150966	0.440313	0.0175281	1579007	0	78	78	88072	88072	41054	41054	20243.7	20243.7	0.943083	1454
2009-17-001_bin.185	84.9351	1.03175	0.437453	0.0122942	1694099	0	189	189	54078	54078	11102	11102	8963.49	8963.49	0.91575	1700
2009-17-001_bin.183	96.6443	0	0.442208	0.027498	1507579	0	131	131	99973	99973	16637	16637	11508.2	11508.2	0.904258	1405
2009-17-001_bin.192	97.076	1.65692	0.444409	0.0223683	2203129	0	184	184	87744	87744	18124	18124	11973.5	11973.5	0.900395	2172
2009-17-001_bin.209	73.5215	0.806452	0.500616	0.0213789	1161498	0	163	163	21225	21225	8498	8498	7125.75	7125.75	0.89924	1155
2009-17-001_bin.201	81.4527	1.73378	0.442867	0.016045	2215578	0	359	359	49452	49452	7289	7289	6171.53	6171.53	0.889888	2226
2009-17-001_bin.206	74.1026	3.13199	0.608466	0.0190268	1521705	0	264	264	22242	22242	6451	6451	5764.03	5764.03	0.890958	1594
2009-17-001_bin.212	67.5208	0.33557	0.422345	0.019321	1098898	0	208	208	24252	24252	5779	5779	5283.16	5283.16	0.923574	1153
2009-17-001_bin.196	88.6465	0	0.399762	0.0184962	1712418	0	133	133	94421	94421	19200	19200	12875.3	12875.3	0.893285	1557
2009-17-001_bin.199	89.4855	0	0.526694	0.0207688	1591418	0	187	187	45319	45319	10747	10747	8510.26	8510.26	0.906908	1521
2009-17-001_bin.220	92.4072	0.801282	0.535802	0.0188291	1603184	0	162	162	43794	43794	12929	12929	9896.2	9896.2	0.918922	1551
2009-17-001_bin.2	79.6865	1.59236	0.506162	0.0243348	1977206	0	299	299	31169	31169	7896	7896	6612.73	6612.73	0.889789	1871
2009-17-001_bin.203	95.2381	0.31746	0.487939	0.0142608	1804244	0	157	157	64429	64429	15126	15126	11492	11492	0.922362	1809
2009-17-001_bin.22	96.2366	0	0.426564	0.011195	1771747	0	118	118	65487	65487	20532	20532	15014.8	15014.8	0.919463	1524
2009-17-001_bin.214	60.9159	1.48699	0.510461	0.0181271	1570476	0	287	287	15681	15681	6104	6104	5472.04	5472.04	0.916726	1364
2009-17-001_bin.217	97.8808	0.543478	0.423823	0.0129891	1553700	0	92	92	106771	106771	26325	26325	16888	16888	0.883506	1579
2009-17-001_bin.211	83.9198	0	0.572512	0.0229277	1690482	0	283	283	40589	40589	6510	6510	5973.43	5973.43	0.880802	1462
2009-17-001_bin.226	91.627	0.15873	0.52052	0.0173769	1746099	0	129	129	92367	92367	18156	18156	13535.7	13535.7	0.953725	1508
2009-17-001_bin.205	68.0872	1.69355	0.295218	0.014444	2025177	0	187	187	106180	106180	15827	15827	10829.8	10829.8	0.886403	1996
2009-17-001_bin.21	94.4809	2.00846	0.343543	0.0137121	1661618	0	162	162	53474	53474	15151	15151	10256.9	10256.9	0.906773	1662
2009-17-001_bin.230	87.381	0	0.492788	0.0123788	1403053	0	66	66	95849	95849	28653	28653	21258.4	21258.4	0.953345	1212
2009-17-001_bin.219	89.7092	0.671141	0.453155	0.0132208	1775763	0	150	150	66074	66074	16849	16849	11838.4	11838.4	0.900683	1669
2009-17-001_bin.34	68.861	1.72414	0.447053	0.0210634	1619988	0	179	179	75924	75924	14484	14484	9050.21	9050.21	0.915433	1541
2009-17-001_bin.29	74.6254	0	0.465632	0.0106563	767218	0	24	24	113408	113408	40517	40517	31967.4	31967.4	0.920779	735
2009-17-001_bin.216	67.4398	0.0874126	0.342655	0.0169213	1879581	0	303	303	37389	37389	7221	7221	6203.24	6203.24	0.924786	1761
2009-17-001_bin.28	96.6443	2.01342	0.424612	0.0177093	2380596	0	142	142	71995	71995	26929	26929	16764.8	16764.8	0.915496	2324
2009-17-001_bin.27	92.0317	0.912698	0.477316	0.012658	1788158	0	139	139	83773	83773	17556	17556	12864.4	12864.4	0.933104	1484
2009-17-001_bin.25	92.7585	0.33557	0.543282	0.0250129	2046502	0	139	139	57937	57937	18607	18607	14723	14723	0.881209	2005
2009-17-001_bin.3	98.5599	0	0.620309	0.0176546	2303487	0	154	154	109564	109564	22674	22674	14957.7	14957.7	0.879989	1922
2009-17-001_bin.40	66.0345	0	0.436255	0.0264745	2128063	0	261	261	45779	45779	10906	10906	8153.5	8153.5	0.884757	1822
2009-17-001_bin.229	91.1031	0	0.466254	0.0164672	1717687	0	95	95	87586	87586	33799	33799	18080.9	18080.9	0.910237	1517
2009-17-001_bin.42	79.3103	9.09091	0.468263	0.0231196	2206262	0	162	162	48842	48842	18488	18488	13618.9	13618.9	0.911084	1836
2009-17-001_bin.227	98.1333	0.4	0.316603	0.00875827	1419346	0	53	53	164584	164584	46140	46140	26780.1	26780.1	0.912233	1433
2009-17-001_bin.24	89.6	0	0.29304	0.0210361	1678705	0	174	174	48215	48215	15287	15287	9647.73	9647.73	0.788786	1557
2009-17-001_bin.47	56.348	0	0.468226	0.0308146	1048392	0	196	196	16898	16898	6205	6205	5348.94	5348.94	0.876506	1141
2009-17-001_bin.228	96.2742	0	0.389037	0.015345	1616397	0	124	124	50470	50470	18908	18908	13035.5	13035.5	0.894743	1634
2009-17-001_bin.38	74.66	1.34228	0.600432	0.0174826	1250602	0	140	140	37656	37656	11926	11926	8932.87	8932.87	0.886515	1289
2009-17-001_bin.45	91.6006	0.671141	0.500477	0.0228898	1688838	0	151	151	48789	48789	14892	14892	11184.4	11184.4	0.907112	1633
2009-17-001_bin.61	82.4561	0	0.34134	0.0120909	1875954	0	181	181	41842	41842	13807	13807	10364.4	10364.4	0.911104	1916
2009-17-001_bin.37	95.1613	0	0.605814	0.0195606	1515557	0	159	159	40836	40836	12274	12274	9531.81	9531.81	0.88249	1325
2009-17-001_bin.60	67.5054	1.78571	0.615646	0.0229901	1750817	0	282	282	32070	32070	7220	7220	6208.57	6208.57	0.886981	1670
2009-17-001_bin.41	76.9244	0.284726	0.552764	0.0207972	1280271	0	188	188	29380	29380	7860	7860	6809.95	6809.95	0.92052	1328
2009-17-001_bin.5	56.5238	0.47619	0.542622	0.019091	1336108	0	153	153	37511	37511	11749	11749	8732.73	8732.73	0.920215	1132
2009-17-001_bin.74	52.7586	3.44828	0.520827	0.0189523	1607055	0	200	200	22975	22975	9527	9527	8035.27	8035.27	0.887792	1332
2009-17-001_bin.39	96.2782	1.34228	0.543474	0.0131351	1965877	0	112	112	92138	92138	29226	29226	17552.5	17552.5	0.889887	1851
2009-17-001_bin.71	77.2503	1.34409	0.540676	0.0195701	1189265	0	199	199	19783	19783	6732	6732	5976.21	5976.21	0.910793	1253
2009-17-001_bin.55	77.5133	1.41844	0.439681	0.0181629	1532528	0	268	268	26431	26431	6520	6520	5718.39	5718.39	0.920665	1671
2009-17-001_bin.64	82.0463	4.36242	0.584017	0.0170016	1289823	0	177	177	36696	36696	8399	8399	7287.14	7287.14	0.890535	1337
2009-17-001_bin.6	97.8095	0.31746	0.506177	0.0192909	2174026	0	198	198	93931	93931	16324	16324	10979.9	10979.9	0.920354	2138
2009-17-001_bin.68	64.7619	3.49206	0.326383	0.0114893	1116676	0	123	123	33116	33116	11430	11430	9078.67	9078.67	0.927971	1074
2009-17-001_bin.7	88.127	0	0.538192	0.0182231	1850470	0	196	196	40799	40799	12915	12915	9441.17	9441.17	0.938721	1564
2009-17-001_bin.8	90.9186	2.01342	0.497221	0.0161364	1696138	0	108	108	63642	63642	22156	22156	15705	15705	0.869032	1487
2009-17-001_bin.79	70.1037	2.01342	0.631027	0.0205132	1183796	0	188	188	24290	24290	7394	7394	6296.79	6296.79	0.902274	1225
2009-17-001_bin.67	52.1264	0.671141	0.482168	0.0199899	983354	0	216	216	14710	14710	4953	4953	4552.56	4552.56	0.910006	1033
2009-17-001_bin.69	72.3776	0.777001	0.442481	0.0160827	1357583	0	236	236	20676	20676	6552	6552	5752.47	5752.47	0.932305	1324
2009-17-001_bin.66	91.0884	1.5873	0.522379	0.0149293	1686176	0	125	125	96028	96028	17413	17413	13489.4	13489.4	0.925267	1597
2009-17-001_bin.91	72.3354	4.23197	0.518385	0.0278764	2389500	0	326	326	30166	30166	8386	8386	7329.75	7329.75	0.89717	1931
2009-17-001_bin.95	65.674	0	0.56444	0.0266704	1398229	0	217	217	28315	28315	6827	6827	6443.45	6443.45	0.902455	1487
2009-17-001_bin.81	77.6439	7.15884	0.587221	0.0207664	1391359	0	283	283	24020	24020	5154	5154	4916.46	4916.46	0.899685	1485
2009-17-001_bin.84	54.5524	2.41935	0.689397	0.0258327	1244319	0	266	266	24428	24428	4822	4822	4677.89	4677.89	0.891304	1249
2009-17-001_bin.77	76.6079	1.34228	0.415793	0.0185732	1650775	0	270	270	21094	21094	6810	6810	6113.98	6113.98	0.887791	1534
2009-17-001_bin.86	59.757	2.81879	0.514796	0.0290428	1277085	0	266	266	23455	23455	5204	5204	4801.07	4801.07	0.880804	1401
2009-17-001_bin.87	77.8775	0.671141	0.608281	0.0229234	1622684	0	206	206	41988	41988	9308	9308	7877.11	7877.11	0.918966	1612
2009-17-001_bin.98	62.3923	1.40329	0.416976	0.0220914	1689634	0	347	347	24296	24296	5031	5031	4869.26	4869.26	0.915032	1693
2009-17-001_bin.92	82.4385	0.377358	0.485421	0.025058	1881308	0	251	251	30298	30298	9028	9028	7495.25	7495.25	0.89704	1649
2009-17-001_bin.94	84.9156	1.16034	0.5558	0.0226444	1623443	0	200	200	40015	40015	10033	10033	8117.22	8117.22	0.873973	1427
2009-17-001_bin.97	71.8736	0.223714	0.608828	0.0247815	1141972	0	143	143	30753	30753	10120	10120	7985.82	7985.82	0.877541	1199
2009-17-001_bin.89	94.8101	1.36054	0.610214	0.0266704	2064051	0	183	183	77646	77646	16089	16089	11279	11279	0.90545	1963
2009-17-001_bin.9	75.0863	0	0.444425	0.0162002	1822403	0	100	100	105291	105291	28712	28712	18224	18224	0.883446	1581
2010-17-001_bin.14	62.069	5.17241	0.593721	0.0223431	1594031	0	242	242	36771	36771	7363	7363	6586.9	6586.9	0.880734	1663
2010-17-001_bin.17	51.5361	3.44828	0.430434	0.024904	2026106	0	445	445	25921	25921	4495	4495	4553.05	4553.05	0.885491	2042
2010-17-001_bin.11	75.5397	1.90476	0.537763	0.0180875	1571428	0	268	268	25753	25753	7121	7121	5863.54	5863.54	0.940292	1431
2010-17-001_bin.35	83.3488	2.68817	0.619885	0.0230322	1879404	0	346	346	24767	24767	6222	6222	5431.8	5431.8	0.881697	1787
2010-17-001_bin.10	94.3396	0.943396	0.348343	0.0154361	1775729	0	180	180	68355	68355	14529	14529	9865.16	9865.16	0.916273	1825
2010-17-001_bin.18	79.5455	1.3986	0.442997	0.0172255	1457314	0	234	234	26037	26037	7302	7302	6227.84	6227.84	0.929526	1401
2010-17-001_bin.16	81.6701	7.81502	0.382631	0.0207715	3707213	0	821	821	22281	22281	4650	4650	4515.48	4515.48	0.896938	4174
2010-17-001_bin.23	69.6213	1.34228	0.542403	0.0194335	1435304	0	265	265	38700	38700	5779	5779	5416.24	5416.24	0.885843	1517
2010-17-001_bin.29	52.1045	0.806452	0.599914	0.0222331	1012556	0	219	219	13932	13932	4723	4723	4623.54	4623.54	0.863141	1012
2010-17-001_bin.4	91.4654	0.498188	0.378612	0.0195499	1752285	0	114	114	119112	119112	23593	23593	15370.9	15370.9	0.942473	1626
2010-17-001_bin.45	66.0114	1.06264	0.583908	0.0205529	948671	0	187	187	14075	14075	5472	5472	5073.11	5073.11	0.896357	1063
2010-17-001_bin.19	99.3007	9.09091	0.357904	0.0241765	2691176	0	90	90	367660	367660	55377	55377	29902	29902	0.915239	2441
2010-17-001_bin.38	72.035	0.374532	0.412317	0.0105178	1000385	0	44	44	123073	123073	42531	42531	22736	22736	0.900143	989
2010-17-001_bin.32	90.4358	1.88971	0.553994	0.0270947	2271632	0	271	271	50279	50279	11116	11116	8382.41	8382.41	0.929054	1997
2010-17-001_bin.42	94.3396	1.65094	0.33501	0.0174346	1611488	0	94	94	134315	134315	26254	26254	17143.5	17143.5	0.931815	1649
2010-17-001_bin.47	53.8423	3.85906	0.578359	0.0257265	813393	0	182	182	13058	13058	4575	4575	4469.19	4469.19	0.899734	942
2010-17-001_bin.46	90.4762	0	0.377689	0.014176	1511651	0	146	146	59353	59353	14979	14979	10353.8	10353.8	0.932879	1566
2010-17-001_bin.30	94.9874	0	0.396041	0.0245126	1866665	0	151	151	107242	107242	18406	18406	12362	12362	0.888413	1723
2010-17-001_bin.53	84.2767	8.96226	0.331255	0.0218966	2419851	0	366	366	43016	43016	8023	8023	6611.61	6611.61	0.901646	2589
2010-17-001_bin.43	74.9215	0.483092	0.465079	0.0179292	1525740	0	244	244	23936	23936	6981	6981	6253.03	6253.03	0.908735	1531
2010-17-001_bin.64	53.4483	0	0.495393	0.023614	1739567	0	254	254	49037	49037	7832	7832	6848.69	6848.69	0.888529	1409
2010-17-001_bin.58	59.4888	3.75438	0.496735	0.0282974	1127207	0	266	266	18606	18606	4400	4400	4237.62	4237.62	0.895286	1232
2010-17-001_bin.5	71.8562	1.19048	0.569522	0.0247594	1409560	0	311	311	14553	14553	4631	4631	4532.35	4532.35	0.869667	1366
2010-17-001_bin.62	88.1634	0	0.517654	0.0181499	1528014	0	179	179	29317	29317	10865	10865	8536.39	8536.39	0.901197	1494
2010-17-001_bin.52	70.3016	0.708935	0.436588	0.0215007	1194975	0	230	230	17981	17981	5764	5764	5195.54	5195.54	0.914461	1378
2010-17-001_bin.50	94.2857	1.90476	0.43737	0.0141601	1878541	0	171	171	77480	77480	15335	15335	10985.6	10985.6	0.916106	1834
2010-17-001_bin.8	52.5862	3.44828	0.555985	0.0177608	1200296	0	250	250	18076	18076	5412	5412	4801.18	4801.18	0.96059	1168
2010-17-001_bin.54	92.4004	0	0.439822	0.0179552	1546174	0	103	103	60209	60209	20814	20814	15011.4	15011.4	0.941578	1457
2010-17-001_bin.65	58.455	0.809524	0.53456	0.0193126	947447	0	185	185	16053	16053	5382	5382	5121.34	5121.34	0.963924	945
2010-17-001_bin.61	96.8586	0	0.430763	0.0145333	1321768	0	77	77	110506	110506	22656	22656	17165.8	17165.8	0.899172	1356
2010-17-001_bin.59	93.8385	1.09162	0.441798	0.0245998	2252171	0	191	191	43800	43800	17656	17656	11791.5	11791.5	0.900144	2227
2010-17-001_bin.63	95.8042	0	0.372175	0.0176635	2381841	0	177	177	77049	77049	20404	20404	13456.7	13456.7	0.918783	2215
2010-17-001_bin.9	97.6	0	0.310744	0.0204307	1808713	0	133	133	112939	112939	29317	29317	13599.3	13599.3	0.907856	2011
2010-17-001_bin.66	96.2546	0	0.384271	0.0194513	1515451	0	115	115	90018	90018	20175	20175	13177.8	13177.8	0.904518	1521
2010-17-001_bin.57	89.9767	0.2331	0.392717	0.0226216	2675013	0	96	96	165782	165782	46462	46462	27864.7	27864.7	0.901633	2417
2011-17-001_bin.1	69.8119	2.58621	0.532947	0.0229581	1356390	0	163	163	45318	45318	9732	9732	8321.41	8321.41	0.91176	1366
2011-17-001_bin.16	95.5645	0	0.518623	0.0159425	1601210	0	119	119	66993	66993	18512	18512	13455.5	13455.5	0.903289	1503
2011-17-001_bin.24	52.619	2.14286	0.561067	0.0169977	1136966	0	259	259	14530	14530	4548	4548	4389.83	4389.83	0.962726	1126
2011-17-001_bin.2	81.229	1.00671	0.575567	0.0247285	1202267	0	106	106	79170	79170	17191	17191	11342.1	11342.1	0.900148	1253
2011-17-001_bin.17	96.1905	0.952381	0.377746	0.016009	1558546	0	179	179	42114	42114	12030	12030	8706.96	8706.96	0.934013	1636
2011-17-001_bin.40	81.1893	0.806452	0.49557	0.0278409	1336902	0	184	184	21394	21394	9264	9264	7265.77	7265.77	0.905238	1297
2011-17-001_bin.10	94.6809	1.65485	0.462383	0.0221756	1285976	0	151	151	38128	38128	10507	10507	8516.4	8516.4	0.926976	1272
2011-17-001_bin.22	92.3218	0.966184	0.378671	0.0208705	1772842	0	120	120	119128	119128	23878	23878	14773.7	14773.7	0.943215	1655
2011-17-001_bin.39	71.9799	3.57942	0.56009	0.0218145	1232058	0	159	159	29034	29034	9678	9678	7748.79	7748.79	0.900212	1313
2011-17-001_bin.36	83.4591	0.691824	0.489411	0.023765	1843326	0	272	272	43821	43821	8648	8648	6776.93	6776.93	0.903906	1589
2011-17-001_bin.18	87.0048	0	0.470967	0.0144388	1797253	0	52	52	147291	147291	70116	70116	34562.6	34562.6	0.92926	1601
2011-17-001_bin.48	76.885	2.0564	0.61252	0.0258184	2073449	0	270	270	25393	25393	9468	9468	7679.44	7679.44	0.944945	1765
2011-17-001_bin.3	92.1538	0.57971	0.47591	0.0171958	1891390	0	110	110	78434	78434	26558	26558	17194.5	17194.5	0.892291	1642
2011-17-001_bin.47	89.8095	3.80952	0.476342	0.0138175	1929345	0	166	166	72185	72185	15882	15882	11622.6	11622.6	0.930541	1615
2011-17-001_bin.31	90.1085	3.03172	0.589164	0.0233972	2643980	0	331	331	42579	42579	9530	9530	7987.85	7987.85	0.900821	2577
2011-17-001_bin.49	91.9048	1.5873	0.520758	0.0164795	1839953	0	159	159	94257	94257	16084	16084	11572	11572	0.952799	1613
2011-17-001_bin.51	80.8834	1.47849	0.621052	0.0230301	2081836	0	343	343	26207	26207	6956	6956	6069.49	6069.49	0.880521	1879
2011-17-001_bin.44	93.8428	0.0966184	0.439502	0.018967	1569733	0	91	91	80161	80161	27019	27019	17249.8	17249.8	0.944114	1458
2011-17-001_bin.58	66.3636	1.72414	0.489878	0.0315485	1691126	0	298	298	24990	24990	6634	6634	5674.92	5674.92	0.921018	1624
2011-17-001_bin.56	66.3793	5.17241	0.463365	0.0258601	2451561	0	310	310	31021	31021	9905	9905	7908.26	7908.26	0.904596	2209
2011-17-001_bin.50	88.5608	1.42857	0.474724	0.0140965	1605310	0	86	86	100141	100141	24713	24713	18666.4	18666.4	0.948676	1422
2011-17-001_bin.64	53.4483	0	0.378111	0.0195663	732790	0	58	58	71999	71999	25772	25772	12634.3	12634.3	0.907802	750
2011-17-001_bin.5	89.2961	1.06667	0.246366	0.0248563	1876055	0	287	287	43742	43742	7650	7650	6536.78	6536.78	0.791521	1656
2011-17-001_bin.32	85.4095	3.63578	0.515735	0.0315459	3257513	0	402	402	66032	66032	9982	9982	8103.27	8103.27	0.896341	2619
2011-17-001_bin.6	92.4528	1.88679	0.327889	0.0190961	1790270	0	196	196	54834	54834	13679	13679	9134.03	9134.03	0.910348	1856
2011-17-001_bin.52	97.6	0	0.312406	0.0178753	1566515	0	88	88	74178	74178	29009	29009	17801.3	17801.3	0.914636	1685
2011-17-001_bin.59	90.7566	0.952381	0.539718	0.0178779	1858610	0	200	200	36627	36627	12156	12156	9293.05	9293.05	0.939471	1547
2011-17-001_bin.66	74.2213	0.671141	0.485415	0.0254678	1338148	0	221	221	26665	26665	6972	6972	6054.97	6054.97	0.885518	1403
2011-17-001_bin.55	93.9353	0.707547	0.334782	0.0169286	1621997	0	149	149	98230	98230	13805	13805	10885.9	10885.9	0.927177	1720
2011-17-001_bin.53	98.6577	0	0.394365	0.0242488	1880409	0	94	94	111323	111323	36613	36613	20004.4	20004.4	0.888337	1706
2011-17-001_bin.62	59.4339	0.47619	0.52101	0.017557	1597840	0	284	284	30625	30625	6078	6078	5626.2	5626.2	0.952786	1387
2011-17-001_bin.82	68.2602	3.44828	0.436345	0.0141447	1731111	0	221	221	55945	55945	8957	8957	7833.08	7833.08	0.915161	1727
2011-17-001_bin.91	73.3333	1.75439	0.386719	0.0159759	2436875	0	326	326	48442	48442	9257	9257	7475.08	7475.08	0.908557	2466
2011-17-001_bin.94	54.386	0	0.254559	0.0124998	884230	0	81	81	41078	41078	14161	14161	10916.4	10916.4	0.923127	885
2011-17-001_bin.61	79.7203	0	0.44337	0.0167115	1458408	0	224	224	27347	27347	7482	7482	6510.75	6510.75	0.935271	1388
2011-17-001_bin.65	80.025	1.1985	0.410542	0.0164748	1181344	0	197	197	22332	22332	7085	7085	5996.67	5996.67	0.895395	1309
2011-17-001_bin.87	88.248	1.67785	0.503638	0.0261605	1540417	0	142	142	39976	39976	13886	13886	10848	10848	0.905113	1406
2011-17-001_bin.80	83.5094	0.503145	0.487669	0.027188	1981661	0	275	275	63803	63803	8239	8239	7206.04	7206.04	0.897182	1636
2011-17-001_bin.95	91.595	1.25448	0.448896	0.0256945	2030028	0	243	243	51417	51417	10381	10381	8354.02	8354.02	0.918476	1904
2011-17-001_bin.9	89.7192	0	0.58399	0.0176502	1327834	0	117	117	42694	42694	16920	16920	11349	11349	0.894274	1325
2011-17-001_bin.90	73.2082	0.4	0.296178	0.0211115	1390011	0	231	231	26022	26022	6987	6987	6017.36	6017.36	0.797025	1269
2011-17-001_bin.81	88.6473	0.483092	0.440936	0.0148146	2091956	0	40	40	145060	145060	86887	86887	52298.9	52298.9	0.88011	1789
2011-17-001_bin.93	97.8041	0.957207	0.513097	0.0258666	3110442	0	107	107	121562	121562	45375	45375	29069.6	29069.6	0.886467	2525
2012-17-001_bin.22	54.3103	0.862069	0.46188	0.0285178	850370	0	190	190	14639	14639	4609	4609	4475.63	4475.63	0.879511	977
2012-17-001_bin.18	57.0533	0	0.517181	0.0203621	1270638	0	247	247	17866	17866	5513	5513	5144.28	5144.28	0.923575	1252
2012-17-001_bin.23	92.4168	0.953079	0.517643	0.018145	1592603	0	136	136	46882	46882	16405	16405	11710.3	11710.3	0.899539	1509
2012-17-001_bin.26	98.3871	0	0.422147	0.00911204	1991964	0	57	57	128212	128212	53885	53885	34946.7	34946.7	0.906252	1733
2012-17-001_bin.38	64.1728	0.33557	0.484941	0.0247062	1022353	0	215	215	14279	14279	4884	4884	4755.13	4755.13	0.889444	1159
2012-17-001_bin.36	98.0769	1.15385	0.265087	0.0136609	783253	0	44	44	89860	89860	25832	25832	17801.2	17801.2	0.924148	694
2012-17-001_bin.39	77.4349	2.65129	0.605924	0.0223247	2030561	0	322	322	42315	42315	7513	7513	6306.09	6306.09	0.936968	1953
2012-17-001_bin.35	54.7692	1.70768	0.346469	0.014777	1514352	0	292	292	26011	26011	5433	5433	5186.14	5186.14	0.839076	1572
2012-17-001_bin.49	68.4483	1.72414	0.453325	0.0205463	1359255	0	177	177	45164	45164	9329	9329	7679.41	7679.41	0.921528	1376
2012-17-001_bin.3	88.4603	1.19048	0.522438	0.0193285	2544149	0	216	216	59050	59050	16212	16212	11778.5	11778.5	0.906694	2080
2012-17-001_bin.20	62.8825	2.85235	0.468096	0.0157173	1247658	0	167	167	26354	26354	9125	9125	7471.01	7471.01	0.92668	1196
2012-17-001_bin.33	93.445	2.28318	0.386468	0.017207	2398583	0	259	259	56449	56449	12518	12518	9260.94	9260.94	0.905697	2348
2012-17-001_bin.53	60.3448	0	0.486015	0.0263122	1650483	0	303	303	18000	18000	5972	5972	5447.14	5447.14	0.899036	1502
2012-17-001_bin.14	96.6443	0.33557	0.395101	0.0218467	1891221	0	121	121	98629	98629	25293	25293	15629.9	15629.9	0.887648	1725
2012-17-001_bin.43	90.9524	0.995671	0.377937	0.0146283	1528534	0	175	175	36532	36532	11804	11804	8734.48	8734.48	0.929731	1614
2012-17-001_bin.29	97.2442	0.598802	0.485457	0.020859	1779514	0	140	140	82777	82777	17643	17643	12710.8	12710.8	0.886627	1724
2012-17-001_bin.32	67.3375	0	0.317425	0.0113704	1086170	0	116	116	33052	33052	13147	13147	9363.53	9363.53	0.919537	1145
2012-17-001_bin.44	79.9457	0.125786	0.488388	0.0266816	1953350	0	262	262	121543	121543	9123	9123	7455.53	7455.53	0.904876	1579
2012-17-001_bin.4	77.0612	3.11594	0.44879	0.0198124	1519376	0	237	237	38717	38717	7882	7882	6410.87	6410.87	0.922037	1523
2012-17-001_bin.37	77.272	0	0.382558	0.0172872	1059535	0	98	98	61859	61859	16369	16369	10811.6	10811.6	0.915551	1080
2012-17-001_bin.45	88.288	1.16244	0.466072	0.0168417	1711530	0	163	163	52327	52327	13669	13669	10500.2	10500.2	0.909251	1573
2012-17-001_bin.55	68.8176	1.30112	0.531973	0.0224538	1532803	0	298	298	21696	21696	5439	5439	5143.63	5143.63	0.87489	1327
2012-17-001_bin.54	92.7385	0.483092	0.377087	0.0178258	1817535	0	107	107	111310	111310	26954	26954	16986.3	16986.3	0.941048	1711
2012-17-001_bin.51	77.3893	0.699301	0.442146	0.0169591	1542422	0	257	257	20325	20325	6785	6785	6001.64	6001.64	0.929554	1480
2012-17-001_bin.70	63.9326	5.24345	0.288773	0.0278867	1151042	0	143	143	32138	32138	10036	10036	8049.24	8049.24	0.871832	1372
2012-17-001_bin.64	92.217	3.77358	0.32976	0.0230018	1667564	0	179	179	48718	48718	14614	14614	9316	9316	0.915257	1712
2012-17-001_bin.73	80.7785	2.24719	0.251005	0.0176987	980266	0	148	148	32740	32740	7592	7592	6623.42	6623.42	0.907426	1133
2012-17-001_bin.71	93.724	1.71696	0.497173	0.0177485	1694652	0	171	171	52273	52273	13576	13576	9910.25	9910.25	0.867486	1544
2012-17-001_bin.65	85.3333	1.50794	0.476823	0.0142213	1712236	0	218	218	32630	32630	9462	9462	7854.29	7854.29	0.934383	1529
2012-17-001_bin.82	58.5057	4.31034	0.60039	0.0191851	1158043	0	163	163	42733	42733	8641	8641	7104.56	7104.56	0.88311	1264
2012-17-001_bin.56	94.4966	1.00671	0.524126	0.0224232	1767319	0	191	191	40468	40468	11807	11807	9252.98	9252.98	0.897733	1681
2012-17-001_bin.6	71.9409	0	0.528313	0.0210497	1278486	0	253	253	19927	19927	5255	5255	5053.3	5053.3	0.822006	1096
2012-17-001_bin.80	59.8291	1.7094	0.452234	0.0176095	689690	0	44	44	62307	62307	23184	23184	15674.8	15674.8	0.904882	692
2012-17-001_bin.74	80.5575	0.676329	0.439946	0.0160423	1356017	0	195	195	23185	23185	8431	8431	6953.93	6953.93	0.942211	1386
2012-17-001_bin.8	59.1	1.97531	0.499207	0.0235035	1536502	0	337	337	18435	18435	4720	4720	4559.35	4559.35	0.915562	1446
2012-17-001_bin.77	98.1273	1.1236	0.410645	0.0133279	1455477	0	76	76	74864	74864	29148	29148	19151	19151	0.898	1453
2013-17-001_bin.11	67.2414	1.72414	0.487404	0.0239745	1697655	0	280	280	24540	24540	6706	6706	6063.05	6063.05	0.902008	1518
2013-17-001_bin.1	94.6237	1.07527	0.425348	0.011297	1719608	0	183	183	29981	29981	12135	12135	9396.77	9396.77	0.915079	1575
2013-17-001_bin.30	88.2051	5.76923	0.265993	0.0165856	762583	0	115	115	28918	28918	7976	7976	6631.16	6631.16	0.926378	729
2013-17-001_bin.20	72.1212	0.125786	0.493814	0.0228614	1738288	0	242	242	74854	74854	7717	7717	7183.01	7183.01	0.891118	1433
2013-17-001_bin.18	85.5653	1.54589	0.438797	0.0186766	1458970	0	189	189	41190	41190	9675	9675	7719.42	7719.42	0.941532	1442
2013-17-001_bin.10	92.4316	0.483092	0.377694	0.0227397	1767062	0	114	114	118809	118809	23323	23323	15500.5	15500.5	0.943343	1651
2013-17-001_bin.14	98.0025	0.93633	0.410151	0.0134295	1475953	0	85	85	83633	83633	27982	27982	17364.2	17364.2	0.897459	1460
2013-17-001_bin.13	96.9846	0	0.308936	0.0210242	1714157	0	98	98	93346	93346	29472	29472	17491.4	17491.4	0.904531	1851
2013-17-001_bin.29	76.0011	0	0.380606	0.0187735	1080438	0	77	77	74107	74107	25309	25309	14031.7	14031.7	0.905994	1080
2013-17-001_bin.27	96.3703	0.2331	0.39012	0.0275692	2837814	0	171	171	90190	90190	25851	25851	16595.4	16595.4	0.899306	2609
2014-17-001_bin.112	58.6207	0	0.456696	0.0152356	1199081	0	193	193	27570	27570	7050	7050	6212.85	6212.85	0.91981	1150
2014-17-001_bin.119	86.6667	1.33333	0.256341	0.0151793	991476	0	80	80	51175	51175	21187	21187	12393.5	12393.5	0.913758	1021
2014-17-001_bin.114	91.1786	1.3986	0.482776	0.0128933	1272316	0	124	124	40238	40238	16148	16148	10260.6	10260.6	0.924484	1205
2014-17-001_bin.107	82.2938	4.08343	0.605658	0.0228408	2151445	0	318	318	43017	43017	8670	8670	6765.55	6765.55	0.948727	2008
2014-17-001_bin.116	71.225	1.71857	0.614677	0.0189548	1807490	0	224	224	30045	30045	11143	11143	8069.15	8069.15	0.951913	1562
2014-17-001_bin.1	85.7937	0	0.472112	0.0168221	1421871	0	153	153	38648	38648	12389	12389	9293.27	9293.27	0.949855	1285
2014-17-001_bin.126	61.2069	6.89655	0.453073	0.019156	1177831	0	217	217	22187	22187	5980	5980	5427.79	5427.79	0.925804	1240
2014-17-001_bin.106	62.7211	1.39607	0.344808	0.0155048	1663419	0	299	299	42479	42479	6046	6046	5563.27	5563.27	0.837127	1743
2014-17-001_bin.110	56.4796	0.671141	0.448654	0.0227177	758448	0	180	180	17261	17261	4164	4164	4213.6	4213.6	0.908716	808
2014-17-001_bin.111	65.2482	0	0.466507	0.0188227	1028294	0	120	120	41335	41335	11942	11942	8569.12	8569.12	0.927235	1002
2014-17-001_bin.120	86.2416	0	0.552316	0.0189374	1412102	0	121	121	64660	64660	14298	14298	11670.3	11670.3	0.916481	1375
2014-17-001_bin.12	80.7435	0.743494	0.482804	0.019332	2153066	0	197	197	61754	61754	16264	16264	10929.3	10929.3	0.904068	1868
2014-17-001_bin.108	93.8682	2.01342	0.52784	0.0184183	3509312	0	133	133	173748	173748	39579	39579	26385.8	26385.8	0.884634	3113
2014-17-001_bin.115	80.2146	0.503356	0.52535	0.0225936	1457146	0	249	249	27378	27378	6409	6409	5851.99	5851.99	0.900149	1516
2014-17-001_bin.142	58.6207	0	0.380618	0.0177611	1054278	0	148	148	49556	49556	8169	8169	7123.5	7123.5	0.916293	1001
2014-17-001_bin.113	78.6891	1.86374	0.416097	0.0208041	1657223	0	251	251	31274	31274	8038	8038	6602.48	6602.48	0.890388	1787
2014-17-001_bin.130	82.2031	0.314465	0.489866	0.0239824	1829200	0	239	239	39760	39760	9785	9785	7653.56	7653.56	0.904613	1547
2014-17-001_bin.131	84.2739	0.692114	0.609906	0.0210351	1634451	0	171	171	45706	45706	12575	12575	9558.19	9558.19	0.921947	1589
2014-17-001_bin.127	90.3834	0	0.464224	0.016725	1793803	0	179	179	47594	47594	14738	14738	10021.2	10021.2	0.927815	1688
2014-17-001_bin.15	95.4545	0	0.513767	0.0236127	1503103	0	90	90	70954	70954	21757	21757	16701.1	16701.1	0.903834	1416
2014-17-001_bin.150	96.4206	0	0.500743	0.0216167	1734603	0	82	82	104509	104509	36128	36128	21153.7	21153.7	0.906543	1613
2014-17-001_bin.123	99.7704	1.1236	0.370397	0.0124042	2030739	0	64	64	129036	129036	46105	46105	31730.3	31730.3	0.859143	2006
2014-17-001_bin.148	97.3118	0.537634	0.449424	0.0201706	2108587	0	81	81	134493	134493	41430	41430	26031.9	26031.9	0.921451	1781
2014-17-001_bin.144	95.6989	0.994973	0.661318	0.0183789	1544652	0	179	179	49345	49345	11420	11420	8629.34	8629.34	0.891481	1467
2014-17-001_bin.139	72.1528	0.13986	0.443045	0.0160982	1294217	0	175	175	47455	47455	8780	8780	7395.53	7395.53	0.932702	1228
2014-17-001_bin.13	92.9577	1.64319	0.277734	0.0198801	2869657	0	309	309	80915	80915	13225	13225	9286.92	9286.92	0.871569	2984
2014-17-001_bin.162	94.1641	1.6129	0.498055	0.0165244	1630513	0	121	121	57574	57574	18095	18095	13475.3	13475.3	0.866929	1402
2014-17-001_bin.163	62.3155	6.83761	0.404052	0.0114916	708804	0	22	22	123506	123506	57060	57060	32218.4	32218.4	0.921396	699
2014-17-001_bin.166	54.4355	0	0.525774	0.0135891	1165903	0	102	102	48395	48395	16191	16191	11430.4	11430.4	0.899543	1085
2014-17-001_bin.164	81.6555	1.90157	0.593411	0.0203253	2025494	0	201	201	71959	71959	14419	14419	10077.1	10077.1	0.907787	1951
2014-17-001_bin.170	85.2519	0.806452	0.499974	0.0259989	1249830	0	147	147	31035	31035	11165	11165	8502.24	8502.24	0.913647	1178
2014-17-001_bin.165	87.5238	0.47619	0.492805	0.0143522	1405637	0	70	70	84403	84403	27431	27431	20080.5	20080.5	0.954351	1221
2014-17-001_bin.157	98.6166	0	0.378591	0.0164366	2292828	0	85	85	114978	114978	43884	43884	26974.4	26974.4	0.872	2254
2014-17-001_bin.149	68.9566	1.2987	0.383396	0.0154983	1079917	0	91	91	70685	70685	18698	18698	11867.2	11867.2	0.90973	1095
2014-17-001_bin.184	58.6207	3.44828	0.561132	0.0137087	1181105	0	222	222	19887	19887	5791	5791	5320.29	5320.29	0.961925	1129
2014-17-001_bin.156	73.798	2.41935	0.294536	0.0151157	2175220	0	178	178	114208	114208	19599	19599	12220.3	12220.3	0.88034	2161
2014-17-001_bin.167	89.1049	0.555556	0.495368	0.0253088	2116334	0	202	202	42495	42495	13968	13968	10476.9	10476.9	0.924656	1770
2014-17-001_bin.179	78.2159	1.0989	0.450349	0.0151676	701612	0	76	76	25621	25621	11073	11073	9231.74	9231.74	0.915999	707
2014-17-001_bin.160	78.8679	0	0.531173	0.0179673	1705018	0	111	111	79140	79140	20412	20412	15360.5	15360.5	0.894729	1412
2014-17-001_bin.171	95.8221	1.65094	0.335208	0.0171782	1641663	0	112	112	92127	92127	23729	23729	14657.7	14657.7	0.934897	1685
2014-17-001_bin.173	81.5646	2.01342	0.620843	0.0211401	1692788	0	262	262	25412	25412	7680	7680	6461.02	6461.02	0.895946	1744
2014-17-001_bin.188	75.5609	0.874126	0.51036	0.0276786	1199621	0	228	228	21739	21739	5751	5751	5261.5	5261.5	0.902548	1324
2014-17-001_bin.175	93.1579	1.1306	0.444863	0.0201091	2177594	0	218	218	43406	43406	13882	13882	9988.96	9988.96	0.903346	2157
2014-17-001_bin.172	89.5484	1.11857	0.543476	0.0161669	1710148	0	221	221	49802	49802	9420	9420	7738.23	7738.23	0.88601	1714
2014-17-001_bin.182	85.0042	2.24413	0.565289	0.0266669	1353839	0	148	148	36924	36924	12183	12183	9147.56	9147.56	0.906397	1418
2014-17-001_bin.177	81.8792	3.69128	0.427002	0.0245857	1442708	0	238	238	25902	25902	6800	6800	6061.8	6061.8	0.922534	1475
2014-17-001_bin.20	57.6146	1.28205	0.396088	0.014108	533074	0	16	16	108369	108369	87242	87242	33317.1	33317.1	0.932114	540
2014-17-001_bin.176	79.7928	1.26689	0.454771	0.0230497	2007458	0	263	263	37362	37362	8511	8511	7632.92	7632.92	0.843015	1796
2014-17-001_bin.186	52.83	1.01688	0.41756	0.017148	838600	0	188	188	12462	12462	4648	4648	4460.64	4460.64	0.911652	942
2014-17-001_bin.185	54.7417	1.67785	0.445743	0.0226029	941157	0	217	217	15110	15110	4453	4453	4337.13	4337.13	0.909302	1000
2014-17-001_bin.2	54.1366	0.503145	0.500147	0.0231831	1448904	0	238	238	28866	28866	6617	6617	6087.83	6087.83	0.903469	1163
2014-17-001_bin.138	95.7949	0.737152	0.511598	0.0223359	4054920	0	293	293	100328	100328	19061	19061	13839.3	13839.3	0.890159	3845
2014-17-001_bin.28	85.8491	0	0.325342	0.0145993	1404208	0	118	118	34133	34133	19909	19909	11900.1	11900.1	0.922573	1410
2014-17-001_bin.27	66.875	0	0.583059	0.0221096	985173	0	88	88	37478	37478	14932	14932	11195.1	11195.1	0.90003	1016
2014-17-001_bin.43	79.3103	0	0.484728	0.0162584	1145086	0	118	118	41793	41793	12502	12502	9704.12	9704.12	0.936607	1082
2014-17-001_bin.40	53.8462	0	0.45427	0.0115089	557268	0	34	34	49084	49084	22086	22086	16390.2	16390.2	0.909744	565
2014-17-001_bin.24	92.4528	0	0.345626	0.0137679	1573911	0	150	150	83414	83414	12993	12993	10492.7	10492.7	0.922501	1646
2014-17-001_bin.50	52.5862	0	0.599513	0.0190603	1194197	0	171	171	27382	27382	8842	8842	6983.61	6983.61	0.884635	1282
2014-17-001_bin.37	91.3492	1.46825	0.521414	0.0173193	1728196	0	138	138	75158	75158	20187	20187	12523.2	12523.2	0.955021	1480
2014-17-001_bin.21	99.1722	0.662252	0.362356	0.0233909	2430080	0	106	106	174541	174541	56994	56994	22925.3	22925.3	0.876414	2379
2014-17-001_bin.54	56.3793	5.17241	0.507414	0.023861	1326934	0	246	246	14717	14717	5835	5835	5394.04	5394.04	0.910042	1431
2014-17-001_bin.6	57.7586	1.72414	0.543474	0.0246041	974636	0	202	202	21049	21049	5005	5005	4824.93	4824.93	0.92519	1079
2014-17-001_bin.4	96.4539	0	0.429294	0.0138075	1622240	0	95	95	90909	90909	28260	28260	17076.2	17076.2	0.929534	1608
2014-17-001_bin.5	92.7293	0	0.472231	0.0359079	1766443	0	101	101	165680	165680	30510	30510	17489.5	17489.5	0.898596	1615
2014-17-001_bin.52	56.1273	1.42617	0.496068	0.0218584	1049994	0	231	231	14218	14218	4784	4784	4545.43	4545.43	0.902142	1117
2014-17-001_bin.49	80.0643	1.34228	0.583235	0.0236839	1502982	0	198	198	31164	31164	9635	9635	7590.82	7590.82	0.914003	1473
2014-17-001_bin.70	62.931	0	0.451182	0.0249371	2220719	0	284	284	36503	36503	9756	9756	7819.43	7819.43	0.920142	1983
2014-17-001_bin.44	79.0859	0	0.481957	0.0247567	1435565	0	226	226	21160	21160	7400	7400	6352.06	6352.06	0.884578	1528
2014-17-001_bin.53	80.4587	5.36913	0.601967	0.019318	1828144	0	265	265	27932	27932	8451	8451	6898.66	6898.66	0.892962	1747
2014-17-001_bin.67	78.766	0	0.275585	0.0112457	1162733	0	86	86	64701	64701	19123	19123	13520.2	13520.2	0.901738	1221
2014-17-001_bin.72	94.2204	1.34409	0.540794	0.0200031	1441085	0	134	134	72068	72068	17169	17169	10754.4	10754.4	0.912852	1391
2014-17-001_bin.8	50.8621	0	0.518875	0.0235709	807077	0	183	183	15475	15475	4478	4478	4410.26	4410.26	0.907581	841
2014-17-001_bin.64	86.5873	2.69841	0.539957	0.0176804	1735047	0	207	207	40714	40714	10517	10517	8381.87	8381.87	0.941204	1491
2014-17-001_bin.79	90.4494	0	0.276886	0.0140037	963404	0	70	70	77249	77249	17922	17922	13762.9	13762.9	0.920084	1001
2014-17-001_bin.48	93.1228	0.8	0.314459	0.0160477	1639124	0	99	99	97919	97919	34337	34337	16556.8	16556.8	0.907207	1669
2014-17-001_bin.61	89.483	0.57971	0.4401	0.0125581	1478776	0	94	94	58642	58642	24516	24516	15731.7	15731.7	0.943039	1362
2014-17-001_bin.76	87.1857	0.806452	0.50239	0.0270072	1485496	0	173	173	56345	56345	10632	10632	8586.68	8586.68	0.90258	1392
2014-17-001_bin.69	89.5973	0.671141	0.584429	0.0164948	1277142	0	102	102	58156	58156	15975	15975	12521	12521	0.897423	1250
2014-17-001_bin.7	64.9949	0.671141	0.557526	0.0262965	1257395	0	189	189	30707	30707	7855	7855	6652.88	6652.88	0.892019	1259
2014-17-001_bin.81	91.2895	0	0.536172	0.0181242	1607386	0	157	157	49228	49228	13054	13054	10238.1	10238.1	0.9175	1544
2014-17-001_bin.73	93.3333	0	0.379801	0.0132872	1431683	0	123	123	59616	59616	18687	18687	11639.7	11639.7	0.937919	1460
2014-17-001_bin.78	98.3871	0	0.620931	0.0200053	2428226	0	205	205	150752	150752	15729	15729	11845	11845	0.87787	2070
2014-17-001_bin.65	78.8591	1.34228	0.502791	0.0246398	1322063	0	225	225	27095	27095	6585	6585	5875.84	5875.84	0.919799	1342
2014-17-001_bin.80	91.3043	0.966184	0.376246	0.0216838	1694186	0	107	107	83972	83972	23957	23957	15833.5	15833.5	0.947227	1564
2014-17-001_bin.87	80.7285	0	0.466599	0.0322396	1475047	0	144	144	44077	44077	14268	14268	10243.4	10243.4	0.877166	1512
2014-17-001_bin.88	97.8495	0	0.42644	0.0131752	1750030	0	109	109	62510	62510	20970	20970	16055.3	16055.3	0.919348	1527
2014-17-001_bin.82	83.557	0.0610128	0.550491	0.0256233	1439845	0	147	147	67137	67137	13215	13215	9794.86	9794.86	0.912557	1417
2014-17-001_bin.86	94.2953	0	0.554798	0.019932	1749067	0	61	61	122347	122347	46603	46603	28673.2	28673.2	0.910312	1615
2014-17-001_bin.62	90.5594	1.1322	0.390227	0.0276634	2796367	0	268	268	62995	62995	14658	14658	10434.2	10434.2	0.904335	2602
2014-17-001_bin.93	86.9048	1.19048	0.523611	0.0186476	2368327	0	197	197	55735	55735	17041	17041	12022	12022	0.905698	1944
2014-17-001_bin.91	94.488	0.574713	0.520138	0.0162769	2052377	0	169	169	53928	53928	19699	19699	12144.2	12144.2	0.920628	1847
2014-17-001_bin.98	90.6122	1.90476	0.436873	0.0145648	1835583	0	197	197	46493	46493	13071	13071	9317.68	9317.68	0.911327	1786
2014-17-001_bin.95	93.9964	0.806452	0.606431	0.0202851	1483744	0	152	152	49416	49416	12612	12612	9761.47	9761.47	0.882091	1281
2014-17-001_bin.75	92.9022	0.124378	0.412377	0.0203211	3032249	0	178	178	61071	61071	24235	24235	17035.1	17035.1	0.908224	2466
2014-17-001_bin.96	79.8571	3.87983	0.445096	0.0213325	2346757	0	313	313	46813	46813	9796	9796	7497.63	7497.63	0.923583	2367
2015-17-001_bin.16	61.3636	1.78571	0.572705	0.0225618	1205745	0	283	283	17029	17029	4333	4333	4260.58	4260.58	0.880028	1182
2015-17-001_bin.3	55.1724	0	0.379562	0.0172742	948219	0	88	88	73828	73828	17886	17886	10775.2	10775.2	0.908093	959
2015-17-001_bin.36	61.1111	2.5641	0.453608	0.0155775	677671	0	36	36	88274	88274	38001	38001	18824.2	18824.2	0.905324	677
2015-17-001_bin.26	88.5714	0	0.377439	0.014275	1448648	0	127	127	65166	65166	16409	16409	11406.7	11406.7	0.93269	1484
2015-17-001_bin.2	58.577	0.520446	0.534275	0.0217648	1303919	0	268	268	16747	16747	5048	5048	4865.37	4865.37	0.884534	1117
2015-17-001_bin.27	91.3043	0.483092	0.378196	0.0200654	1693665	0	94	94	116807	116807	35766	35766	18017.7	18017.7	0.945061	1564
2015-17-001_bin.39	72.5137	1.40329	0.386452	0.0178718	1368202	0	273	273	16221	16221	5890	5890	5011.73	5011.73	0.917524	1419
2015-17-001_bin.17	70.7053	0.913879	0.507997	0.0203212	1681538	0	306	306	19609	19609	6083	6083	5495.22	5495.22	0.917454	1484
2015-17-001_bin.31	89.0317	3.78571	0.475646	0.0154764	1914282	0	185	185	38544	38544	13573	13573	10347.5	10347.5	0.928609	1683
2015-17-001_bin.22	70.9206	1.31313	0.435807	0.0158563	1306109	0	273	273	17855	17855	4966	4966	4784.28	4784.28	0.910276	1432
2015-17-001_bin.55	72.4138	5.17241	0.464376	0.0267833	2244881	0	318	318	38292	38292	8750	8750	7059.37	7059.37	0.908029	2026
2015-17-001_bin.45	64.5119	1.00671	0.532677	0.0250447	1189023	0	223	223	20749	20749	5574	5574	5331.94	5331.94	0.916941	1270
2015-17-001_bin.38	82.8671	0.699301	0.444237	0.0148333	1627385	0	187	187	37539	37539	12137	12137	8702.59	8702.59	0.932777	1503
2015-17-001_bin.4	97.7333	1.76	0.313307	0.0188971	1831687	0	121	121	111136	111136	25979	25979	15137.9	15137.9	0.912459	1992
2015-17-001_bin.49	82.7387	0.125786	0.486964	0.0288588	1963898	0	256	256	72563	72563	9770	9770	7671.48	7671.48	0.89928	1623
2015-17-001_bin.51	84.9228	0.880503	0.487232	0.0262907	1968281	0	275	275	42251	42251	8274	8274	7157.39	7157.39	0.897697	1705
2015-17-001_bin.48	56.8921	0.398551	0.460866	0.0219974	1151226	0	239	239	15059	15059	5272	5272	4816.85	4816.85	0.906128	1198
2015-17-001_bin.50	96.3171	1.62297	0.409641	0.0130093	1469732	0	75	75	102325	102325	32102	32102	19596.4	19596.4	0.896871	1461
2015-17-001_bin.7	93.007	0	0.385213	0.0324926	3124849	0	198	198	83637	83637	26327	26327	15782.1	15782.1	0.89766	2935
2016-17-001_binning.4	56.8966	0.862069	0.378787	0.0184522	1014759	0	96	96	51187	51187	16394	16394	10570.4	10570.4	0.902297	1081
2016-17-001_binning.5	58.4036	0.9375	0.438691	0.0202129	1470699	0	344	344	17149	17149	4330	4330	4275.29	4275.29	0.883228	1619
2017-17-001_bin.14	72.8527	8.93417	0.461918	0.0257962	2304935	0	311	311	44566	44566	9244	9244	7411.37	7411.37	0.907618	2078
2017-17-001_bin.28	68.1034	0.862069	0.533366	0.021122	1160113	0	250	250	14364	14364	4873	4873	4640.45	4640.45	0.915038	1275
2017-17-001_bin.23	93.9516	0	0.518602	0.0166809	1607285	0	128	128	86418	86418	19248	19248	12556.9	12556.9	0.903476	1515
2017-17-001_bin.10	56.1908	1.34228	0.524906	0.0209674	994161	0	235	235	15828	15828	4328	4328	4230.47	4230.47	0.898182	1119
2017-17-001_bin.34	72.4138	1.72414	0.278802	0.0170695	2726531	0	303	303	43592	43592	12171	12171	8998.45	8998.45	0.872301	2838
2017-17-001_bin.2	64.6349	0.47619	0.536651	0.0191328	1313158	0	265	265	16624	16624	5146	5146	4955.31	4955.31	0.941554	1257
2017-17-001_bin.27	95.3846	5	0.269707	0.0274388	944801	0	95	95	41044	41044	14831	14831	9945.27	9945.27	0.913689	853
2017-17-001_bin.22	74.3333	0	0.469581	0.0192744	1321295	0	200	200	22841	22841	8158	8158	6606.48	6606.48	0.947259	1249
2017-17-001_bin.13	53.7095	0.566038	0.486601	0.0265353	1181221	0	273	273	12115	12115	4573	4573	4326.82	4326.82	0.905052	1135
2017-17-001_bin.1	68.3417	2.4	0.320635	0.0128469	983385	0	169	169	24821	24821	6216	6216	5818.85	5818.85	0.924723	1129
2017-17-001_bin.11	95.3808	0.811486	0.409804	0.0154162	1457293	0	86	86	83470	83470	26563	26563	16945.3	16945.3	0.897491	1470
2017-17-001_bin.17	77.8051	0	0.310907	0.0198806	1369723	0	106	106	58109	58109	21664	21664	12921.9	12921.9	0.909922	1487
2017-17-001_bin.47	72.4138	1.72414	0.296091	0.0148291	2040936	0	183	183	79606	79606	16542	16542	11152.7	11152.7	0.885278	2011
2017-17-001_bin.18	94.8912	4.8	0.315514	0.0157964	1630762	0	83	83	76343	76343	31055	31055	19647.7	19647.7	0.902664	1813
2017-17-001_bin.36	75.1429	0.952381	0.378353	0.0154576	1146706	0	216	216	20278	20278	6034	6034	5308.82	5308.82	0.934201	1296
2017-17-001_bin.38	97.8495	0	0.424715	0.0106103	1852381	0	104	104	61556	61556	22861	22861	17811.4	17811.4	0.915219	1613
2017-17-001_bin.32	85.5233	0	0.379157	0.0183432	1855645	0	69	69	210801	210801	43879	43879	26893.4	26893.4	0.932136	1705
2017-17-001_bin.3	59.388	1.68998	0.441937	0.0171874	1096189	0	243	243	12845	12845	4806	4806	4511.07	4511.07	0.930306	1124
2017-17-001_bin.4	90.0794	0.952381	0.475294	0.0149265	1843913	0	164	164	49685	49685	15676	15676	11243.4	11243.4	0.927654	1566
2017-17-001_bin.31	94.4281	1.11857	0.394971	0.0245896	1739283	0	201	201	55506	55506	11588	11588	8653.15	8653.15	0.886081	1700
2017-17-001_bin.39	60.3328	1.35626	0.533802	0.0243099	1055951	0	225	225	14316	14316	5032	5032	4693.12	4693.12	0.915945	1145
2017-17-001_bin.51	63.9785	0	0.514721	0.0238874	983250	0	215	215	13393	13393	4970	4970	4573.26	4573.26	0.906441	1086
2017-17-001_bin.41	89.7672	2.33333	0.522937	0.019546	2544442	0	226	226	45975	45975	15178	15178	11258.6	11258.6	0.899605	2096
2017-17-001_bin.33	55.9786	0	0.435605	0.0226378	961112	0	221	221	12623	12623	4279	4279	4348.92	4348.92	0.870882	1050
2017-17-001_bin.49	54.127	0.238095	0.534792	0.0210111	897196	0	182	182	15834	15834	5164	5164	4929.65	4929.65	0.962154	912
2017-17-001_bin.48	84.6226	0.125786	0.486815	0.0283193	1991661	0	254	254	87774	87774	9421	9421	7841.19	7841.19	0.895381	1625
2017-17-001_bin.9	71.2483	2.90828	0.573153	0.0271817	1164594	0	187	187	29641	29641	6787	6787	6227.78	6227.78	0.894072	1262
2017-17-001_bin.7	95.8889	0.649351	0.38475	0.0196807	1536589	0	139	139	70285	70285	17893	17893	11054.6	11054.6	0.90331	1582
2018-17-001_bin.101	70.6897	0	0.488972	0.0238052	1836691	0	256	256	22666	22666	8741	8741	7174.57	7174.57	0.896535	1600
2018-17-001_bin.102	67.3585	1.88679	0.43642	0.0163552	1595348	0	283	283	20845	20845	6164	6164	5637.27	5637.27	0.927787	1666
2018-17-001_bin.10	73.7931	0	0.46857	0.0256328	2181520	0	160	160	57093	57093	18316	18316	13634.5	13634.5	0.91173	1766
2018-17-001_bin.11	84.208	1.1236	0.42196	0.0251869	1165374	0	159	159	38396	38396	9220	9220	7329.4	7329.4	0.918675	1082
2018-17-001_bin.103	96.5385	2.94872	0.265198	0.0168698	852436	0	58	58	61529	61529	27298	27298	14697.2	14697.2	0.927853	748
2018-17-001_bin.104	87.6772	1.66667	0.539668	0.0176186	1899059	0	164	164	60711	60711	16106	16106	11579.6	11579.6	0.939957	1560
2018-17-001_bin.112	88.9524	0.47619	0.477433	0.013274	1749488	0	141	141	54168	54168	17533	17533	12407.7	12407.7	0.931656	1459
2018-17-001_bin.125	87.9813	2.01613	0.51814	0.0196678	1379886	0	222	222	39436	39436	6801	6801	6215.7	6215.7	0.905764	1409
2018-17-001_bin.108	69.5998	1.13208	0.498662	0.0268819	1474396	0	289	289	16927	16927	5493	5493	5101.72	5101.72	0.930306	1443
2018-17-001_bin.21	56.1404	0	0.386227	0.0213672	1421890	0	276	276	20629	20629	5599	5599	5151.78	5151.78	0.919153	1445
2018-17-001_bin.110	55.299	0.692114	0.611409	0.0256	786909	0	151	151	13685	13685	5967	5967	5211.32	5211.32	0.883948	854
2018-17-001_bin.22	51.7241	0	0.524939	0.022746	1938206	0	226	226	36997	36997	11291	11291	8576.13	8576.13	0.842625	1404
2018-17-001_bin.13	63.6941	0.705053	0.568997	0.0201643	1399894	0	312	312	15151	15151	4610	4610	4486.84	4486.84	0.909193	1248
2018-17-001_bin.23	68.9655	1.72414	0.502493	0.0230782	2129806	0	256	256	29468	29468	10465	10465	8319.55	8319.55	0.916348	1732
2018-17-001_bin.109	83.8426	0.37037	0.455277	0.0233649	2120632	0	287	287	44930	44930	8494	8494	7388.96	7388.96	0.876569	1608
2018-17-001_bin.31	59.7962	0	0.549665	0.0282728	1104942	0	219	219	20164	20164	5269	5269	5045.4	5045.4	0.909193	1216
2018-17-001_bin.118	89.6089	2.34568	0.393139	0.0198021	1868789	0	211	211	41757	41757	10679	10679	8856.82	8856.82	0.890317	1651
2018-17-001_bin.20	87.5926	3.11111	0.490535	0.0177443	1574398	0	138	138	56181	56181	16912	16912	11408.7	11408.7	0.946343	1452
2018-17-001_bin.117	88.1398	0.749064	0.411359	0.0144675	1334929	0	86	86	65595	65595	23492	23492	15522.4	15522.4	0.899206	1329
2018-17-001_bin.2	69.5083	0.377358	0.466826	0.0274596	1597505	0	199	199	44267	44267	10795	10795	8027.66	8027.66	0.924472	1436
2018-17-001_bin.38	55.1724	0	0.560018	0.02535	1178192	0	230	230	25037	25037	5353	5353	5122.57	5122.57	0.910643	950
2018-17-001_bin.43	53.6207	0	0.483322	0.0207039	1499225	0	193	193	54690	54690	9494	9494	7768.01	7768.01	0.892105	1248
2018-17-001_bin.121	81.1409	1.00671	0.523639	0.0223309	1605060	0	248	248	27142	27142	7701	7701	6472.02	6472.02	0.898224	1610
2018-17-001_bin.48	50	3.44828	0.505442	0.0175851	909878	0	170	170	24494	24494	5855	5855	5352.22	5352.22	0.950077	829
2018-17-001_bin.49	62.069	3.44828	0.585371	0.0209948	1601623	0	186	186	37349	37349	11826	11826	8610.88	8610.88	0.893663	1330
2018-17-001_bin.27	67.6235	0.462963	0.505904	0.0178851	1584118	0	173	173	54242	54242	11664	11664	9156.75	9156.75	0.877316	1264
2018-17-001_bin.56	58.6207	0	0.37864	0.0141512	871844	0	65	65	97791	97791	31127	31127	13413	13413	0.911068	891
2018-17-001_bin.37	78.7381	0.873016	0.532144	0.0155916	1736976	0	235	235	50725	50725	9502	9502	7391.39	7391.39	0.951811	1471
2018-17-001_bin.58	51.0188	0	0.476411	0.0277891	1482453	0	259	259	21933	21933	6269	6269	5723.76	5723.76	0.883939	1371
2018-17-001_bin.33	89.1556	0.688406	0.438985	0.0172454	1545370	0	116	116	60157	60157	18105	18105	13322.2	13322.2	0.940317	1443
2018-17-001_bin.42	90	1.26984	0.378088	0.0147744	1402336	0	216	216	38885	38885	7515	7515	6492.3	6492.3	0.929497	1509
2018-17-001_bin.46	89.9524	0.47619	0.556781	0.0179233	1781150	0	156	156	55110	55110	13716	13716	11417.6	11417.6	0.958861	1510
2018-17-001_bin.47	71.8498	0.377358	0.490569	0.0206809	1937251	0	252	252	52549	52549	9199	9199	7687.5	7687.5	0.889006	1612
2018-17-001_bin.44	81.1323	3.63015	0.449197	0.0190857	1469023	0	249	249	24602	24602	6738	6738	5899.69	5899.69	0.902509	1485
2018-17-001_bin.62	70.6897	0	0.548763	0.0243487	2350490	0	164	164	67277	67277	19652	19652	14332.3	14332.3	0.872785	1790
2018-17-001_bin.51	79.4901	0.170181	0.498711	0.0246391	2034462	0	178	178	47314	47314	15985	15985	11429.6	11429.6	0.91479	1797
2018-17-001_bin.65	75.8621	0	0.43718	0.0184007	2021725	0	197	197	55264	55264	14470	14470	10262.6	10262.6	0.902972	1680
2018-17-001_bin.5	91.0237	2.5	0.496662	0.0190192	2097009	0	212	212	52751	52751	13596	13596	9891.55	9891.55	0.92497	1764
2018-17-001_bin.53	79.4805	0.37037	0.525871	0.0242817	1809622	0	226	226	44788	44788	9840	9840	8007.18	8007.18	0.899524	1452
2018-17-001_bin.72	74.1379	0	0.44256	0.0189953	2017708	0	205	205	50563	50563	13686	13686	9842.48	9842.48	0.903503	1721
2018-17-001_bin.55	95.0799	1.57343	0.348762	0.0188555	1850241	0	131	131	128861	128861	23852	23852	14124	14124	0.925068	1664
[truncated: 7,070 more rows]
